# Supplementary material for: Targeting HDAC6 to treat heart failure with preserved ejection fraction in mice
Source: Nat Commun. 2024 Feb 26;15:1352. doi: 10.1038/s41467-024-45440-7 (PMC10897156; doi:10.1038/s41467-024-45440-7)
Supplement: Supplementary file 4 — Source data [file 41467_2024_45440_MOESM4_ESM.xlsx]

## Sheet: Fig. 1
	Fig. 1b					Fig. 1d					Fig. 1e					Fig. 1g					Fig. 1h					Fig 1.i					Fig 1. j
	AUC-Glucose (mg/dl*120min)					Ejection Fraction (%)					LVPW;d (mm)					E/e'					E/A					EDP (mmHg)					Running Distance (m)
	Control	mTAC	HFD	HFD+mTAC		Control	mTAC	HFD	HFD+mTAC		Control	mTAC	HFD	HFD+mTAC		Control	mTAC	HFD	HFD+mTAC		Control	mTAC	HFD	HFD+mTAC		Control	mTAC	HFD	HFD+mTAC		Control	mTAC	HFD	HFD+mTAC
	1826	2284	4425	4287		72	67.5	71	72.47		0.65	0.628	0.634	0.65		24.27	29.49	29.14	35.74		2.12	1.889	2.445	1.95		0.549667	5.53567	4.05367	8.481		1002	1066	208	140
	1795	2089	3381	4136		68.86	67.58	72.01	68.86		0.62	0.57	0.645	0.66		25.26	25.99	28.17	35.51		1.5	1.692	2.072	2.02		3.05133	4.10633	4.88767	18.2567		945	881	142	126
	2266	1630	4599	4415		73.63	64.83	65.67	72.7		0.63	0.508	0.665	0.66		26.92	27.15	32.3	32.89		1.73	1.196	2.116	2.14		2.26633	7.06833	4.809	11.3823		1073	1034	266	152
	2020	1569	3799	4300		73.318	63.66	61.35	72.28		0.63	0.552	0.563	0.68		30.48	29.81	33.53	38.239		1.8254	1.597	1.811	2.6202		1.527	1.61567	6.39067	7.327		1138	1006	141	134
	1899	1704	3872	3343		71.26	63.87	62.14	68.97		0.63	0.542	0.635	0.73		23.13	19.05	30.77	35.65		2.01	1.469	2.803	2.33		0.943	2.93967	4.07567	12.0937		1006	935	159	141
	1990	1781	3895	3420		71.6	70.71	72.9	71.07		0.63	0.606	0.645	0.69		24.95	25.64	25.06	38.61		1.98	1.556	1.93	3.64			2.04733	6.607	14.6117		1062	1104	153	128
	1306	2008	4281	4406		70.92	58.88	70.2	69.4		0.65	0.628	0.712	0.7		22.02	35.85	33.1	34.71		1.75	1.576	2.463	4.11				4.186			990	926	102	123
	1991	1655	3679	3169		72.1	68.23	66.08	72.8396		0.6	0.553	0.619	0.67313		21.99	33.65	30.44	36.02		1.57	1.819	1.65	1.8							984	1024	147	121
	2087		3823	4125				68.68	61.85				0.756	0.668				25.26	31.68				2.868	3.401							1149			137
	1948		3739	3811				72.09	70.09				0.705	0.695				30.48	36.26				2.027	2.589							978			113
	1749								69.15					0.782					33.53					4.348										134
	1800								73.1					0.773					29.21					3.03										135

## Sheet: Fig. 2
	Fig. 2b			Fig. 2c						Fig. 2d
	Hdac6 protein			Hdac6 Protein						HDAC6 mRNA (Log2 Normalized count)
	Control	HFD+mTAC		Control	HFD+L-NAME					Healthy (RV)	HFpEF patients (RV)
	0.933645	1.19695		0.696236	1.67053					9.46933	10.0572
	1.03293	1.29906		0.799138	1.44064					9.83808	9.99458
	0.995331	1.34306		1.19705	1.19323					9.78018	9.64274
	1.06636	1.50007		1.31146	1.3027					9.97757	9.87662
		1.55537			1.49975					10.2093	10.0336
										10.3745	9.66398
	Fig. 2b WB raw images									10.1164	9.47467
										9.39642	9.57528
										9.46529	9.64947
										9.41168	9.7105
										9.3662	9.65154
										9.72147	9.96642
										9.62502	9.81135
										9.64777	9.574
										9.82491	9.89335
										9.28629	10.0222
										9.55269	10.0876
										9.57728	10.0212
										9.90374	9.93716
										9.44362	9.7337
	Fig. 2c WB raw images									9.65282	9.73833
										9.97122	9.6973
										9.4442	9.6958
										9.83745	9.98954
											9.6197
											9.85024
											9.64232
											9.83668
											9.69611
											9.59738
											10.1564
											9.72258
											10.0197
											9.87337
											9.53327
											9.83633
											9.72643
											10.2589
											9.59923
											9.91129
											9.7056

## Sheet: Fig. 3
	Fig. 3b				Fig. 3c				Fig. 3d				Fig. 3e				Fig. 3f				Fig. 3g				Fig. 3h				Fig. 3i				Fig. 3j				Fig. 3k				Fig. 3l				Fig. 3m
	Ejection Fraction (%)				LV Mass (mg)				LVPWd (mm)				IVRT (ms)				E/e'				E/A				EDP (mmHg)				Lung weight (normalized to Tibia Length)				Heart weight (normalized to Tibia Length)				Running distance (m)				Body Weight (g)				GTT	Time post glucose IP injection (Blood Glucose, mg/dl)
																																													Group	Baseline	15min	30min	1hr
	Control	HFpEF-Veh	HFpEF-TYA-018		Control	HFpEF-Veh	HFpEF-TYA-018		Control	HFpEF-Veh	HFpEF-TYA-018		Control	HFpEF-Veh	HFpEF-TYA-018		Control	HFpEF-Veh	HFpEF-TYA-018		Control	HFpEF-Veh	HFpEF-TYA-018		Control	HFpEF-Veh	HFpEF-TYA-018		Control	HFpEF-Veh	HFpEF-TYA-018		Control	HFpEF-Veh	HFpEF-TYA-018		Control	HFpEF-Veh	HFpEF-TYA-018		Control	HFpEF-Veh	HFpEF-TYA-018		Control	114	286	232	157
	74.81	70.98	68.51		68.39	82.03	76.46		0.6581	0.6923	0.684		14.17	13.61	13.54		26.19	38.66	25.35		1.93	3.05	1.48		5.081	3.21367	2.89367		6.8022	8.45304	8.89674		6.34615	8.58564	8.55435		655	104.167	118.167		28.3	47.9	45.6			115	240	296	205
	74.75	73.53	72.23		71.75	86.56	75.26		0.6185	0.7361	0.6982		11.53	15.13	14.1		23.91	34.21	30.89		1.64	5.31	1.86		2.27733	8.64233	2.779		9.02198	9.11351	7.84865		7.99451	10.0703	8.89189		744	105.667	331.833		33	50.3	42.7			116	244	228	190
	70.86	62.27	76.89		65.18	82.59	69.83		0.6386	0.6856	0.6806		13.21	14.46	13.22		23.46	27.82	28.56		1.65	1.87	1.65		1.70967	9.445	2.904		7.97312	10.8207	7.34595		6.60215	9.04348	7.55135		820	269	192.167		31.6	54	50.3			106	209	237	195
	68.46	68.87	70.88		71.92	87.9	81.31		0.6575	0.6859	0.6827		11.18	15.67	14.24		25.06	38.33	21.91		1.8	4.77	1.81		2.62367	11.2193	4.61467		7.21196	11.3716	9.12366		7.06522	10.0055	9.53226		682	71	509.667		32.6	52.4	44.1			110	310	301	163
	72.89	71.63	71.89		73.54	78.77	73.22		0.6449	0.7111	0.6588		12.22	16.17	12.77		22.58	35.04	26.67		1.77	3.21	2.59		2.00667	6.56967	1.43667		7.30726	11.0056	6.96757		7.19553	9.72778	8.00541		512	144.833	154.833		28.8	46.6	57.1			125	226	273	236
	72.62	69.96	68.14		66.27	82.29	79.86		0.6855	0.7548	0.6223		13.07	14.19	11.69		26.35	32.06	23.29		1.45	3.73	1.41		1.87967	8.00467	1.93767		6.95676	9.14754	6.78919		6.32973	8.6776	7.00541		664	203.167	452.833		34	48.3	44.2			117	262	324	313
	71.86	64.36	69.76		63.95	87.28	81.48		0.6009	0.6586	0.7166		14.1	14.17	13.16		22.59	37.13	23.48		1.32	4.03	1.85		4.40967	12.0937	8.53033		7.49451	9.20879	8.24737		6.7967	10.8132	8.22105		777	118.5	375.333		31.6	50.8	49.8		HFpEF-Veh	139	538	504	482
		73.37	72.82			81.6	71.77			0.7467	0.6363			14.31	14.07			39.09	26.09			3.88	1.33			14.6117	3.931			9.35484	7.54011			10.4194	8.48663			232.333	464.833			56.5	49			117	294	337	230
		75.7				78.23				0.7469				15.35				32.09				4.3				17.4167				9.14054				9.44865				307.667				50.2				154	308	315	257
		65.04				80.95				0.7249				16.27				28.64				5.31								8.98343				8.1547				222.667				44.2				126	366	385	298
																																														140	288	237	167
																																														144	408	488	356
																																														160	315	407	300
																																														146	297	339	220
																																														136	410	401	458
																																														130	302	408	296
																																													HFpEF-TYA018 15mg/kg	133	222	246	163
																																														99	225	223	136
																																														124	237	290	237
																																														113	264	223	160
																																														125	263	257	147
																																														124	245	290	172
																																														141	256	285	249
																																														136	260	259	189
[truncated: 7 more columns]

## Sheet: Fig. 4
Fig. 4b, c, d
	Genotype	HDAC6-KO						HDAC6-KO																		WT								WT
	Induction	Chow						HFD+L-NAME																		Chow								HFD+L-NAME
Weeks of Induction
0	IVRT (ms)	11.5873	12.5	11.1111	13.0556	13.6111	11.3889	12.7778	13.0556	11.3889	11.9444	13.6111	11.6667	10.2778	10.8333	13.0556	13.3333	11.9444	12.5	13.3333	12.2222	11.4758	10.8333	11.1111	13.0556	11.3889	13.3333	13.0556	13.8889	13.0556	13.0556	11.9444	10.5556	10.5556	12.7778	13.3333	13.0556	13.6111	12.2222	11.9444	11.6667	12.7778	10.8333	11.9444	13.3333	12.7778	14.1667	12.7778
	MV E/e'	22.3413	21.0937	23.0868	20.569	24.6671	26.4284	18.9077	28.5549	19.2325	23.5207	19.8427	25.6587	24.0371	20.072	22.9666	24.5915	22.387	23.2232	19.9945	27.3971	27.1885	16.2118	30.7662	20.9031	22.1067	23.1757	25.1054	24.2657	17.7079	23.1499	21.5114	19.38	17.5386	23.0944	26.3652	27.1764	28.4346	19.9281	18.2091	16.1778	20.5994	21.6117	28.1925	21.3268	24.2912	21.5557	19.4672
	Ejection Fraction (%)	73.1577	73.7901	75.4563	72.6591	73.5191	72.56	73.3404	74.88	71.8665	75.2985	72.3238	71.7025	76.3049	69.3975	71.612	72.1153	75.3946	75.5643	72.4265	70.4856	75.5941	69.7378	72.8659	72.3869	65.9129	75.5467	71.3575	72.5148	70.1879	73.2278	75.7871	77.16	71.6711	74.9029	69.5328	75.3955	76.6143	63.951	76.0624	75.5445	73.5702	69.8757	75.0376	75.176	73.3953	72.9958	72.6402
	LVPWd (mm)	0.602257	0.579872	0.593675	0.578841	0.583508	0.56469	0.551207	0.601057	0.608585	0.576736	0.588788	0.577221	0.623341	0.552034	0.588997	0.550108	0.566699	0.515426	0.608666	0.610239	0.581265	0.588455	0.605071	0.590069	0.581613	0.603546	0.529133	0.584814	0.576986	0.606148	0.62808	0.606926	0.56574	0.577883	0.567687	0.576334	0.577505	0.616489	0.573039	0.595866	0.578736	0.586796	0.590866	0.588375	0.578382	0.592116	0.647961
	LV Mass (mg)	68.2112	58.9597	56.3951	58.4836	59.1414	61.3628	61.787	62.9753	62.1715	59.7971	59.484	55.498	59.8659	62.2696	59.0174	59.8042	62.9551	58.4351	59.3117	61.0312	59.4619	58.8652	61.7358	61.4605	61.4652	60.2579	63.5953	63.0069	59.6798	60.4474	60.2593	59.8698	59.9263	59.6175	59.0768	59.8007	57.5867	62.4087	61.8209	62.3051	57.6925	61.5745	60.7313	65.0527	59.5869	60.8139	60.2578
4	IVRT (ms)	11.9444	12.9167	12.2222	11.3889	13.8889	13.3333	12.5	11.9444	12.4	13.6111	13.6211	13.3333	13.8889	15.5556	13.6111	11.3889	14.0278	14.8611	12.5	14.1667	12.2222	13.3333	15.2778	12.5	11.3889	11.6667	13.0556	10.5556	15.8333	11.3889	10.8333	15.5556	13.0556	15.2778	14.1667	12.7778	14.7222	12.2222	13.6111	13.3333	14.4444	15.8333	12.7778	12.5	13.3333	13.75	13.6111
	MV E/e'	27.3191	19.6954	27.5766	23.3081	27.5682	22.1083	28.2109	18.8648	19.34	26.9827	24.2659	28.658	27.6805	21.7055	20.5	27.8971	38.8029	23.9194	19.6927	33.0369	28.7147	22.3918	26.0808	28.0134	20.1931	28.5309	23.0422	18.4944	24.7095	24.8035	26.4574	22.3683	26.3054	26.2999	30.8098	30.1867	28.9704	25.0844	32.6407	29.1974	34.1974	19.8108	18.3867	30.1793	27.0935	27.6333	26.6886
	Ejection Fraction (%)	72.1798	72.6205	75.3017	72.7718	78.0623	73.0124	71.9557	70.5708	66.1337	71.3393	73.8742	74.7923	77.8933	75.8202	68.1682	71.4168	67.1113	77.8786	73.2591	70.5155	73.2164	69.9774	72.0086	75.2884	65.7642	77.5204	76.6819	75.0676	75.2744	76.3089	75.4444	72.5083	76.2992	66.4413	76.2311	79.8185	72.6741	75.3868	75.0864	74.6776	78.2127	79.3471	71.8574	77.7593	77.8718	68.7137	70.2398
	LVPWd (mm)	0.580368	0.625099	0.595019	0.563497	0.615744	0.597168	0.561764	0.615756	0.596496	0.592724	0.59784	0.640076	0.622094	0.597708	0.632807	0.619277	0.639155	0.570563	0.59319	0.597744	0.604731	0.600174	0.621344	0.601682	0.607625	0.600745	0.566816	0.609559	0.59825	0.605793	0.578419	0.580642	0.59863	0.595292	0.577481	0.673513	0.603413	0.681512	0.674862	0.581018	0.649994	0.618983	0.564623	0.639213	0.626311	0.625946	0.63756
	LV Mass (mg)	65.5051	63.8257	61.4155	57.2266	61.0544	62.5126	73.658	64.7806	63.2827	60.405	62.2573	62.6581	62.3109	60.8628	65.5376	63.7986	67.9042	62.3297	62.0926	65.9785	59.4526	60.6793	67.1951	59.2383	68.1626	65.0027	63.5444	63.8858	61.699	61.3077	55.7624	61.6388	61.9103	68.1786	62.8329	64.7253	64.556	66.4168	68.3064	69.1275	62.3352	67.7583	63.1083	69.5778	63.793	66.1442	68.4838
8	IVRT (ms)	11.6667	13.0556	12.807	12.2222	13.3333	14.0278	15.4167	15.8333	15.8333	10.9722	12.3611	13.8889	11.1111	12.7778	14.5833	14.8611	15.75	11.9444	14.5833	13.74	15.1389	15.1389	11.9444	11.4583	13.0556	12.5	13.3333	12.5	15	12.6389	13.1818	11.6667	12.2222	14.8611	13.8889	15.9167	14.5833	16.1111	15.9211	16.0143	13.4722	16.1111	16.3889	12.6667	13.3333	15.4167	15.5556
	MV E/e'	23.9251	25.558	28.2824	22.7058	25.3338	23.4133	29.7183	27.3693	26.8154	22.3391	26.3844	26.8388	30.0314	27.0649	25.9575	26.4957	30.0869	26.7377	25.7022	26.89	23.4885	23.754	28.6307	29.7819	23.9448	23.4195	26.6332	26.4957	26.8754	21.0921	20.3925	20.1079	26.5974	28.167	28.6559	29.5689	35.2128	32.402	26.9087	27.1064	22.286	32.393	27.3728	30.1785	33.8903	33.6296	33.7153
	Ejection Fraction (%)	72.9556	70.9592	77.8273	70.4304	77.3183	80.1543	76.65	78.7185	75.2122	72.2141	74.6941	67.4874	75.5373	65.2605	69.6851	71.2658	65.0311	67.3307	77.4043	70.9887	75.8611	75.6863	70.5594	77.81	68.9539	76.1294	75.3721	77.6921	68.1679	73.0938	72.7119	78.3257	77.747	69.5265	73.3414	70.9776	71.4436	77.8351	75.3383	77.4419	75.6385	77.0788	78.895	69.7674	68.6617	72.5746	70.3749
	LVPWd (mm)	0.608464	0.618012	0.603212	0.580691	0.60572	0.614633	0.59158	0.611024	0.585647	0.626303	0.608007	0.609066	0.658304	0.586575	0.62106	0.625513	0.584509	0.589221	0.627578	0.602497	0.647995	0.582681	0.623093	0.650003	0.562367	0.618471	0.585679	0.550952	0.63637	0.601118	0.61464	0.610562	0.676433	0.630383	0.587695	0.684875	0.597658	0.696882	0.704551	0.617543	0.629387	0.673075	0.653431	0.639789	0.596296	0.661068	0.633137
	LV Mass (mg)	65.5334	62.3212	62.9551	63.3372	64.0629	65.3708	74.8435	65.951	67.0412	63.9414	68.9628	67.5823	70.667	66.2014	70.885	63.6132	73.9747	61.0774	66.674	61.7656	66.491	70.4051	72.0148	70.7887	62.9694	63.2576	62.5061	64.4394	70.6348	63.9001	61.4006	62.9633	62.5979	71.3187	60.6831	80.1124	76.2733	79.2755	79.3954	71.9204	68.1055	71.257	61.9625	79.1688	72.0897	76.8282	77.8449
12	IVRT (ms)	13.0556	12.2222	13.8889	12.7778	13.0556	13.0556	15.5556	15.8333	15.2778	12.5	12.3611	14.3056	13.6111	12.5	14.7222	14.01	15.8333	14.7222	14.25	15.6944	13.75	12.5	13.8889	13.0556	12.59	12.79	12.7778	12.6389	12.5	11.9444	14.0278	12.2222	16.25	15	18.0556	15.2778	15.2778	15.5556	14.8611	13.3333	14.7222	16.25	13.8889	15.8333	14.1667	16.6667	15.2778
	MV E/e'	23.8171	25.51	25.8235	26.3513	25.926	25.208	27.0639	26.7583	28.5066	26.8516	30.625	31.6717	28.7677	29.2801	25.6268	28.01	31.0711	27.1306	28.17	30.7256	28.7289	23.5281	27.6381	25.4629	23.22	22.66	23.9622	23.5109	21.163	23.8773	25.3821	22.753	39.5838	33.1895	32.5872	25.6367	32.5577	25.5169	28.1168	33.5617	26.5694	31.0131	34.9333	27.5549	27.764	32.7838	34.8477
	Ejection Fraction (%)	73.8551	73.5804	75.8526	70.0312	72.8681	80.1862	74.8316	73.6955	74.911	70.2984	73.8278	77.5934	67.2971	72.6929	75.7297	71.4168	71.9122	75.8883	73.2591	72.8998	68.084	72.8497	75.5263	79.6654	72.34	74.23	74.2846	64.309	71.8433	76.8966	72.3167	79.2528	75.5497	71.0104	73.3167	75.6405	77.9165	73.6005	78.7919	72.5078	70.5525	78.7143	75.3663	72.2629	71.7357	76.9613	71.5378
	LVPWd (mm)	0.617347	0.605983	0.611	0.608206	0.606138	0.62625	0.670644	0.633213	0.616006	0.607798	0.670609	0.634233	0.680309	0.636714	0.636392	0.619277	0.658633	0.681439	0.59319	0.592886	0.656587	0.603366	0.670838	0.625748	0.589	0.613	0.62104	0.595753	0.591066	0.610577	0.614782	0.581433	0.722617	0.661092	0.631336	0.627162	0.732987	0.666772	0.671103	0.653369	0.631418	0.646867	0.65467	0.637924	0.665865	0.686329	0.668285
	LV Mass (mg)	66.7681	62.5191	66.1287	66.8007	63.6119	63.1762	76.0891	67.3429	69.7107	69.6044	73.0561	78.3917	76.3546	74.5154	63.1208	63.7986	77.9819	75.2526	62.0926	72.3008	70.0766	63.2682	76.2971	66.6978	63.89	67.24	66.6648	72.7049	60.6268	63.6698	62.7766	65.7216	76.7639	75.5893	73.338	78.669	79.2912	71.3003	75.6634	73.3221	78.3055	66.1628	78.7331	72.0835	80.9685	77.6861	79.1304
16	IVRT (ms)	11.8056	12.7451	13.75	13.3333	14.3056	11.3889	15.2778	13.6111	16.1111	15.6944	11.9444	15.9722	16.6667	14.1667	15	12.5	12.6389	15.2778	15.2778	13.0556	15.5556	14.5833	16.1111	13.8889	12.2222	12.0588	15.8333	13.3333	12.6389	11.3889	11.9444	13.3333	16.1111	15.8333	15.5556	16.6667	14.0278	14.3056	16.6667	15.625	15.2778	14.3056	15.5556	14.7222	14.3056	16.4167	18.8889
	MV E/e'	24.8595	25.3053	25.0892	22.3474	27.5544	28.2631	30.8283	28.4836	30.5687	31.5909	31.6384	30.0248	36.6867	25.1636	34.6685	25.0673	28.5978	28.5386	27.5608	29.8221	30.8158	29.8252	28.7082	28.6803	26.485	27.8764	23.9394	23.5927	21.7983	25.1363	16.8796	26.2883	29.9383	28.5513	32.0766	31.396	34.3562	29.963	34.1867	35.6994	30.4907	29.9907	27.3263	40.0295	35.9277	31.9252	27.2963
	Ejection Fraction (%)	75.5266	75.4498	76.1689	70.263	72.3418	73.1938	70.0015	71.1102	77.3667	70.5912	75.1854	73.5486	75.927	66.722	76.9898	72.5133	77.4884	69.3448	74.3789	73.5947	77.3953	69.2908	71.0044	69.2943	67.2461	73.2395	66.292	73.1906	79.106	78.3349	75.6502	76.7251	77.1159	71.177	71.7288	78.5185	72.1534	70.5889	72.932	75.9999	75.5167	78.4575	75.6177	70.9195	69.397	72.214	73.103
	LVPWd (mm)	0.623181	0.607133	0.625141	0.618194	0.620676	0.606817	0.698117	0.625917	0.607138	0.654597	0.689018	0.705821	0.689664	0.682269	0.65558	0.738688	0.73216	0.698367	0.594618	0.737773	0.699664	0.605163	0.67134	0.659564	0.562776	0.633377	0.589933	0.608403	0.607711	0.604188	0.62998	0.606895	0.711644	0.717582	0.66451	0.702532	0.67783	0.676095	0.693332	0.660416	0.655062	0.693188	0.680243	0.666947	0.702941	0.711807	0.698141
	LV Mass (mg)	69.3545	67.3117	66.0468	67.8034	63.2724	62.8394	71.526	70.8961	68.7961	71.6962	78.8099	78.5207	75.531	70.5357	73.732	80.4526	74.6499	79.9749	67.5696	73.8426	73.5709	73.3769	79.6067	79.9381	70.592	73.4479	65.8608	67.8262	62.0177	63.0099	61.1664	60.4769	77.649	79.2163	69.7132	79.8582	82.1578	70.1258	81.7911	75.6211	78.6025	74.4581	73.4782	77.8434	79.9679	81.0813	73.6618

## Sheet: Fig. 5
Fig. 5b, c								Fig. 5d				Fig. 5e-h
	GTT	Time post glucose IP injection (Blood Glucose, mg/dl)												Group	Control-Vehicle									HFpEF-Vehicle												HFpEF-TYA018												HFpEF-Empagliflozin
	Group	Baseline (fasting glucose)	15min	30min	1hr	2hr		AUC-Guocose (mg/dl*120min)					Weeks of Treatment
	HFpEF-Vehicle	138	360	406	363	200		HFpEF-Veh	HFpEF-TYA018	HFpEF-Empa			0	MV E/e'	17.4628	26.4348	27.3478	26.4576	18.913	17.7301	20.7892	21.527	21.3869	34.2623	26.0479	29.1747	28.7415	30.8524	30.4593	34.6907	34.1323	36.6123	35.4214	32.5375	32.3753	36.0105	37.6871	27.6911	33.7264	45.8015		41.2589	32.4694	33.6746	39.5658	28.3069	32.1278	38.1135	35.0682
		143	358	458	404	280		2527	1685	1844				MV E/A	1.23222	1.45415	1.34183	1.15382	1.48771	1.22708	1.04759	1.41881	1.18965	2.27416	4.07876	2.46567	2.92647	2.35195	2.70181	3.62235	1.58014	2.26979	2.91518	2.26923	3.32052	1.75199	2.92308	3.55214	3.66069	1.80591	2.89956	4.1931	4.30868	3.77221	1.03984	3.62527	3.06747	1.44563	1.18466
		139	377	446	389	271		2889	2108	1787				Ejection Fraction (%)	77.3619	75.9967	76.466	72.8876	71.6051	81.2824	69.4923	76.2162	75.5492	75.0023	76.0736	78.1703	72.0076	71.3159	68.088	68.8465	81.288	74.6687	70.0682	78.2955	75.6452	67.3135	75.6896	70.8598	77.0973	75.0424	75.7424	70.994	68.74	72.2447	68.3378	75.8207	75.0046	72.8028	71.7196
		135	358	340	328	280		2825	2194	2044				LV Mass (mg)	62.1663	66.5002	56.8573	64.8012	61.8553	59.7797	71.0754	62.8437	58.4814	79.1407	82.1644	91.1828	87.1368	86.7329	86.3369	88.6993	70.4292	78.3791	93.9506	83.0814	70.3299	101.418	78.4726	82.2571	85.214	74.6164	69.1803	76.4957	87.1226	81.9082	95.3517	89.6978	85.4079	72.2102	84.2393
		157	392	382	379	307		2480	2280	2518			3	MV E/e'	22.956		26.2681	21.4764	21.9981	27.2082	25.4622	25.612	22.2169	35.7477	34.0468	38.0339	40.4867	46.3558	23.8266	17.4713	27.1667	35.6217	50.393	33.1738	36.4735	18.663	27.0114	25.2833	30.6261	27.4322	19.1502	26.0007	21.4075	21.7364	30.11	31.9616	19.6825	22.0305	39.963
		176	296	330	258	170		2795	2179	2346				MV E/A	1.18767		1.13845	1.19293	1.34722	1.3567	1.40142	1.55252	1.07272	3.39812	3.92065	1.67044	1.13557	1.41542	5.31677	1.63163	1.13804	2.02975	1.75726	2.13033	5.82014	1.72485	2.93475	4.34711	1.95106	1.57128	2.97446	2.47497	1.64895	1.64639	1.4951	1.20964	1.23305	1.59715	1.258
		161	315	325	273	178		1993	1757	1942				Ejection Fraction (%)	76.8423	76.261	76.2882	75.9574	76.2334	78.589	75.9317	70.5353	76.2059	70.4488	72.9275	70.9867	71.7454	71.0225	65.7804	76.0785	75.187	76.4839	69.3895	76.0254	76.4561	70.7537	79.5486	75.6285	75.5224	75.6565	80.3017	77.1126	75.3627	75.2892	76.8937	73.4381	74.8234	72.0651	75.6426
		138	334	325	285	265		2058	794	1591				LV Mass (mg)	62.5305	66.9408	57.0766	68.1283	61.5724	60.153	68.0012	64.5684	59.1332	82.6205	83.3548	86.27	89.029	92.6542	87.6218	93.8236	72.6771	80.5259	91.1704	84.6197	71.2394	97.2494	79.3371	82.6419	83.3731	74.7962	66.1307	75.7054	83.32	80.8722	90.8569	89.8445	86.6696	71.7999	79.282
		142	463	443	394	246		2276	2078	1497			6	MV E/e'	19.5483	20.341	21.533	22.0161	25.3455	18.6582	19.0282	21.2362	19.1017	23.4182	36.2431	32.5787	32.0907	33.5626	32.7329	36.1331	28.2179	33.468	28.0402	36.0036	32.2768	25.3576	27.5612	27.684	28.9837	28.1834	16.7909	17.2178	34.9565	23.6372	30.3766	31.4607	25.7479	29.2921	30.7269
		149	466	407	371	251		2873	2519	2032				MV E/A	1.25533	2.01248	1.45141	1.4393	2.22259	1.75988	1.17502	1.75422	1.6037	1.29154	2.49038	2.63543	4.62957	4.96919	2.80945	3.72891	2.45546	5.91597	3.91028	3.39736	3.53436	1.87449	2.75712	2.54294	1.27938	1.30262	1.43372	2.50289	3.11507	1.34665	2.56261	1.15831	1.33953	2.29087	4.14711
		147	272	344	300	218		2766	2654	2547				Ejection Fraction (%)	72.4046	75.6242	69.8034	78.8488	77.3196	77.5398	68.9414	68.7462	70.7515	73.5429	76.8264	76.2209	75.8115	70.8845	70.7324	70.5892	69.6235	78.9894	75.9403	75.52	68.0835	70.8101	75.621	71.1727	76.3652	71.2283	72.7655	65.5122	64.8302	73.6757	76.6435	75.1862	67.0731	70.173	68.3262
		162	515	573	455	307		2198	2009	1708				LV Mass (mg)	63.4768	71.0854	59.1728	70.3665	67.8301	62.5164	72.8289	67.0496	73.611	80.7927	84.9503	87.951	91.0471	92.9122	90.4334	98.0168	76.6708	83.29	89.5674	87.8179	80.1173	92.2116	77.796	81.6378	72.3359	84.7611	67.4379	87.7165	84.3911	69.5477	87.7398	86.7111	85.0745	69.3089	86.4584
	HFpEF-TYA-018	136	421	320	256	186		3435	1082	2238			9	MV E/e'	16.9813	18.1485	20.0835	18.1485	22.0153	18.7644	17.9141	18.8815	19.5319	49.4164	29.6393	32.1452	34.2135	28.5149	33.0161	32.1126	26.5461	32.6353	47.9272	34.1984	35.2209	24.6416	29.2202	34.6618	27.7141	22.9694	19.6252	22.0909	18.3289	26.0773	22.9892	25.9175	28.384	31.831	33.6955
		128	296	312	278	223								MV E/A	1.1755	1.33348	1.1789	1.37193	1.31795	1.04889	1.26433	1.1897	1.20677	7.72304	4.50877	2.37526	5.16855	4.24423	3.17042	3.14286	2.58058	2.72051	4.90841	5.47443	4.37963	1.63183	2.77937	1.36043	1.18916	1.22709	1.20145	1.24295	1.50221	2.23688	1.7602	1.25675	1.06268	3.19373	4.1746
		149	325	332	276	234								Ejection Fraction (%)	72.4243	75.1405	70.0613	76.6538	75.6269	75.9975	71.7251	75.3951	70.1624	56.5868	71.7417	75.6757	72.4388	71.5519	71.2608	70.7601	71.8374	77.5078	69.089	73.9223	72.2071	78.6336	75.988	74.0389	69.9643	74.7756	72.98	72.7991	74.8615	70.9266	75.2119	64.7259	78.0157	70.1033	73.8629
		133	291	339	296	263								LV Mass (mg)	67.875	70.1085	60.9013	71.7799	70.4627	61.782	72.2947	67.2575	72.933	80.7313	84.7809	85.4073	91.8219	92.5834	90.8243	98.5153	78.8252	88.8763	87.4063	88.2214	84.9518	87.8908	75.6039	81.9732	78.2824	70.4912	65.1632	80.7207	84.4563	69.6687	85.8705	84.373	84.0522	67.2264	83.9854
		135	326	329	296	202
		97	266	250	229	190
		65	128	129	102	67
		127	305	307	305	167
		99	399	480	346	156
		115	345	396	387	248
		120	325	342	243	191
		110	147	189	124	112
	HFpEF-Empagliflozin	118	209	276	260	191
		112	225	298	233	180
		90	249	324	294	191
		124	350	389	366	212
		109	243	329	373	218
		101	301	302	273	159
		104	271	260	218	112
		94	219	246	190	146
		121	318	326	262	189
		123	371	384	380	199
		115	297	264	213	159
		93	179	301	347	260
[truncated: 22 more columns]

## Sheet: Fig. 7
	Fig. 7c	FB activation				Fig. 7e	Seahorse Kinetics																										Fig. 7f	Seahorse basal	TYA-018			Fig. 7g	Seahorse RRC	TYA-018			Fig. 7h	TMRM	N=8
		TGFb					Time (minutes)	DMSO	DMSO											3uM TYA-018						0.3uM TYA-018								DMSO	0.3uM	3uM			DMSO	0.3uM	3uM			DMSO	TYA-018 (3uM)
	DMSO	DMSO	TYA-018 (1uM)	TYA-018 (3uM)			1.27026	190.324	220.18	191.628	223.621	154.123	166.988	267.429	284.016	177.195	432.561	233.166	240.455	245.468	252.214	370.083	302.65	193.51	370.53	281.494	181.522	203.786	233.717	169.533	208.893			89.95	132.59	105.35			432.7	564.29	550.67			12260	12937
	4.60368	7.88737	7.58389	5.38607			7.67748	169.43	192.718	157.56	191.081	138.821	147.891	225.498	250.452	163.687	373.991	207.25	206.394	216.366	211.459	336.31	261.777	184.363	312.815	246.864	158.213	182.368	201.052	147.604	181.267			95.31	120.43	102.45			415.93	631.87	511.31			12497	13472
	4.29455	8.93986	6.5003	5.80737			14.0702	166.698	191.074	158.014	183.909	134.076	145.852	227.794	248.411	163.954	370.504	210.278	205.585	208.882	205.714	339.009	256.798	184.313	304.053	252.751	155.167	180.97	197.469	149.146	176.524			63.19	123.21	181.92			233.2	667.65	679.36			12446	13454
	3.68791	9.56284	7.13685	5.22958			20.5705	76.4974	101.068	117.54	101.662	67.6353	78.7975	106.615	107.535	84.9904	173.947	103.657	104.367	101.472	86.9679	159.26	114.628	90.7446	148.187	132.616	39.1145	61.0863	93.6181	32.3318	77.3027			87.07	111.87	137.92			486.64	510.15	491.84			12436	13404
	3.9673	9.42589	6.96789	5.82848			26.9707	72.8921	93.2973	110.126	93.0676	67.1855	73.112	102.964	105.081	79.2884	166.01	97.7263	103.843	101.335	107.476	152.441	113.156	90.7207	144.292	124.506	34.344	55.8103	90.2044	31.5976	74.3855			65.76	118.9	97.6			289.69	646.39	701.76			12233	13494
	4.11638	8.97155					33.3788	73.2877	94.2806	105.588	93.7794	64.5919	75.2774	104.48	105.241	79.573	166.625	100.112	103.417	99.3895	101.93	155.58	113.609	91.8492	140.078	124.57	33.9662	56.0327	89.7337	32.3673	74.7333			69.8	98.45	161.16			306.2	387.39				12037	13443
	4.63841	9.33647					39.8982	599.399	606.999	391.214	670.552	423.768	452.051	562.758	745.831	587.729	1194.56	589.499	674.958	759.557	717.023	1281.73	936.157	676.149	1005.82	817.044	787.041	848.625	707.615	795.535	563.915			123.48					334.96					12124	13272
	4.0381	7.52275					46.3344	537.927	613.048	377.25	639.027	388.977	434.903	540.985	713.921	596.004	1145.31	566.183	634.475	710.732	647.862	1152.95	881.908	616.489	921.585	777.859	723.015	803.482	643.686	739.163	520.174			138.68					497.42					11453	12903
	4.42437	7.90385					52.7538	540.838	629.851	368.993	608.322	382.46	430.338	528.289	701.503	593.825	1125.72	563.746	611.473	696.531	611.915	1095.75	866.804	596.85	895.215	745.823	699.155	768.31	621.151	705.75	510.723			82.01					423.78
	4.3784	8.93453					59.4626	83.2361	96.5553	102.217	103.04	70.6567	82.1717	107.581	104.571	81.6552	158.972	102.499	109.403	103.534	103.263	157.086	118.874	86.7106	142.891	120.162	34.7387	57.7602	85.6036	30.2431	78.0759			196.11					379.22
	4.51134						65.877	79.6198	98.3151	95.3292	99.0698	71.3373	80.4533	108.515	111.115	82.9892	176.052	104.069	108.605	105.24	104.414	158.93	123.022	94.1348	145.028	118.615	36.6139	56.6618	87.709	36.1512	77.6234			106.12					469.37
	5.1663						72.3116	76.7438	95.7675	94.825	96.8352	68.3186	76.0541	104.311	109.734	81.944	174.398	104.162	102.065	106.099	105.504	157.863	121.985	95.1893	143.242	119.3	36.5484	55.0475	86.2777	36.4289	77.1125			103.52
	4.67634
	4.53261
	4.1608
	3.53155
	3.57928
	3.6733

## Sheet: Fig. 8
		Fig. 8d	Raw WB images

## Sheet: Fig.8 Acetylome data
Gene Name	Protein Name	Site	Description	Peptide	272 Control	274 Control	276 Control	292 HFpEF-Vehicle	324 HFpEF-Vehicle	325 HFpEF-Vehicle	286 HFpEF-TYA018	312 HFpEF-TYA018	313 HFpEF-TYA018	HFpEF-Vehicle : Control	HFpEF-TYA018 : Control	HFpEF-TYA018 : HFpEF-Vehicle	HFpEF-Vehicle : Control	HFpEF-TYA018 : Control	HFpEF-TYA018 : HFpEF-Vehicle
Tpm1	TPM1	§248	Tropomyosin alpha-1 chain	SVTK*LEKSIDDLEDELYAQKLK	3.0081e+07	3.65115e+07	6.11027e+07	2.85892e+07	2.80299e+07	2.5111e+07	2.47202e+07	2.38153e+07	2.28368e+07	-1.55152	-2.00476	-1.28928	0.182597	0.118419	0.0459837
Tpm1	TPM1	§251	Tropomyosin alpha-1 chain	SVTKLEK*SIDDLEDELYAQK	7.39055e+07	5.80759e+07	5.81441e+07	4.00559e+07	3.46661e+07	4.19859e+07	3.35629e+07	4.5768e+07	6.46015e+07	-1.61773	-1.48013	1.09537	0.0127314	0.214666	0.383951
Tpm1	TPM1	§264	Tropomyosin alpha-1 chain	SIDDLEDELYAQK*LK	7.6894e+07	5.43612e+07	7.95742e+07	4.89234e+07	5.46115e+07	6.09939e+07	4.0782e+07	5.37809e+07	8.77403e+07	-1.27249	-1.21587	1.04887	0.151537	0.587007	0.702342
Tpm1	TPM1	§266	Tropomyosin alpha-1 chain	SIDDLEDELYAQKLK*YK	9.30617e+07	7.10803e+07	1.2099e+08	7.34682e+07	8.64949e+07	7.48679e+07	5.7016e+07	6.68363e+07	9.27347e+07	-1.20574	-1.56413	-1.29438	0.32683	0.271921	0.622743
Tpm1;Tpm1	TPM1;TPM1 iso2	§128;128	Tropomyosin alpha-1 chain	LATALQKLEEAEKAADESERGMK*VIESR	1.38552e+07	9.79849e+06	1.84814e+07	1.45982e+07	1.77451e+07	1.52122e+07	1.25283e+07	1.54478e+07	1.77286e+07	1.13656	-1.033	-1.17148	0.538138	0.705003	0.747265
Tpm1;Tpm1	TPM1;TPM1 iso2	§140;140	Tropomyosin alpha-1 chain	AQKDEEK*MEIQEIQLK	7.45796e+07	5.02269e+07	6.67779e+07	4.0233e+07	4.33829e+07	3.67207e+07	4.36483e+07	5.08458e+07	1.90323e+07	-1.55469	-1.89096	-1.21361	0.0330548	0.0962512	0.828563
Tpm1;Tpm1	TPM1;TPM1 iso2	§149;149	Tropomyosin alpha-1 chain	AQKDEEKMEIQEIQLK*EAK	5.77312e+07	3.93236e+07	4.53205e+07	5.11937e+07	4.81179e+07	6.0946e+07	3.06143e+07	4.53304e+07	7.46118e+07	1.13349	-1.05963	-1.19844	0.421254	0.855264	0.822424
Tpm1;Tpm1	TPM1;TPM1 iso2	§152;152	Tropomyosin alpha-1 chain	AQKDEEKM#EIQEIQLKEAK*	6.94956e+06	3.14073e+06	9.50473e+06	3318303	8.01041e+06	5.34394e+06	2.07164e+06	5.28781e+06	5.16094e+06	-1.17842	-1.84077	-1.55863	0.693008	0.329744	0.465637
Tpm1;Tpm1	TPM1;TPM1 iso2	§161;161	Tropomyosin alpha-1 chain	HIAEDADRK*YEEVAR	6.45051e+07	4.91678e+07	6.65273e+07	4.21613e+07	4.531e+07	4.0922e+07	3.5924e+07	4.56489e+07	5.35138e+07	-1.39373	-1.49472	-1.0701	0.0374728	0.114666	0.692837
Tpm1;Tpm1	TPM1;TPM1 iso2	§248;248	Tropomyosin alpha-1 chain	SVTK*LEK	2.30302e+08	1.98036e+08	1.99177e+08	1.42809e+08	1.31384e+08	1.19609e+08	1.30558e+08	1.79868e+08	1.62356e+08	-1.58238	-1.48724	1.06632	0.00338983	0.0448694	0.17334
Tpm1;Tpm1	TPM1;TPM1 iso2	§48;48	Tropomyosin alpha-1 chain	SKQLEDELVSLQK*K	1.52441e+07	1.13788e+07	1.1401e+07	8.41197e+06	9.6737e+06	7.22242e+06	5.17738e+06	1.00736e+07	1.03535e+07	-1.49197	-1.66402	-1.11286	0.0445757	0.121986	0.959395
Tpm1;Tpm1	TPM1;TPM1 iso2	§49;49	Tropomyosin alpha-1 chain	SKQLEDELVSLQKK*	2.47635e+08	1.76231e+08	2.28878e+08	1.65086e+08	1.59563e+08	1.67133e+08	1.15574e+08	1.53365e+08	2.21214e+08	-1.31806	-1.49221	-1.12963	0.0670176	0.22266	0.986853
Tpm1;Tpm1	TPM1;TPM1 iso2	231;231	Tropomyosin alpha-1 chain	VLSDK*LKEAETR	5.90319e+06	4.16002e+06	5.66876e+06	4.10197e+06	3.20754e+06	3.21064e+06	3.30365e+06	4.42331e+06	5.31142e+06	-1.485	-1.352	1.10079	0.0491639	0.323121	0.267809
Tpm1;Tpm1;Tpm2;Tpm2	TPM1;TPM1 iso2;TPM2;TPM2 iso2	§12;12;§12;12	Tropomyosin alpha-1 chain	MQMLK*LDKENALDRAEQAEADKK	2.33493e+07	1.82072e+07	2.63682e+07	1.59568e+07	1.16645e+07	1.48845e+07	1.2879e+07	1.62764e+07	2.01638e+07	-1.58688	-1.54323	1.03056	0.0352648	0.122811	0.409582
Tpm1;Tpm1;Tpm2;Tpm2;Tpm3;Tpm3	TPM1;TPM1 iso2;TPM2;TPM2 iso2;TPM3;TPM3 iso2	§112;112;§112;112;§113;76	Tropomyosin alpha-1 chain	LATALQK*LEEAEKAADESER	9.75151e+06	1.62015e+07	2.76941e+07	1.66267e+07	1.50937e+07	1.75791e+07	3.07406e+07	10647665	9.92166e+06	-1.09589	1.02371	1.12435	0.797948	0.932226	0.926882
Tpm1;Tpm1;Tpm2;Tpm2;Tpm3;Tpm3	TPM1;TPM1 iso2;TPM2;TPM2 iso2;TPM3;TPM3 iso2	§118;118;§118;118;§119;82	Tropomyosin alpha-1 chain	LATALQKLEEAEK*AADESER	9.57861e+07	6.98194e+07	8.28959e+07	6.32038e+07	5.39273e+07	5.28695e+07	4.74692e+07	6.03403e+07	6.59289e+07	-1.45159	-1.64833	-1.13303	0.0329759	0.0548648	0.854587
Tpm1;Tpm1;Tpm2;Tpm2;Tpm3;Tpm3;Tpm4	TPM1;TPM1 iso2;TPM2;TPM2 iso2;TPM3;TPM3 iso2;TPM4	§118;118;§118;118;§119;82;§82	Tropomyosin alpha-1 chain	LEEAEK*AADESER	3.63661e+06	3.41375e+06	3.93099e+06	1.6187e+06	1.66592e+06	3.34357e+06	691154	3.39419e+06	4.63227e+06	-1.56172	-1.46057	1.07161	0.0687056	0.555128	0.619102
Tpm1;Tpm1;Tpm3	TPM1;TPM1 iso2;TPM3	§213;213;§214	Tropomyosin alpha-1 chain	SLEAQAEK*YSQKEDKYEEEIK	2.48514e+07	2.31597e+07	2.48323e+07	1.65264e+07	1.37543e+07	1.64721e+07	1.37172e+07	1.75816e+07	2.07782e+07	-1.54721	-1.56734	-1.01078	0.00126082	0.0307949	0.471991
Tpm1;Tpm1;Tpm3	TPM1;TPM1 iso2;TPM3	§217;217;§218	Tropomyosin alpha-1 chain	SLEAQAEKYSQK*EDKYEEEIK	2.94255e+06	4.25677e+06	5.44944e+06	3.53103e+06	2.56387e+06	3.21303e+06	2.64203e+06	3.7446e+06	4.76252e+06	-1.34946	-1.27123	1.06388	0.225523	0.625944	0.414783
Tpm1;Tpm1;Tpm3;Tpm3	TPM1;TPM1 iso2;TPM3;TPM3 iso2	§149;149;§150;113	Tropomyosin alpha-1 chain	MEIQEIQLK*EAK	1.01343e+07	7.16445e+06	8.56576e+06	7.56209e+06	2.35556e+06	4.96076e+06	2.09548e+06	4573729	1.70784e+07	-1.93121	-1.22198	1.58388	0.101786	0.888289	0.576903
Atp2a2;Atp2a1;Atp2a2	SERCA2;ATP2A1;SERCA2 iso2	204;204;204	Sarcoplasmic/endoplasmic reticulum calcium ATPase 2	AVNQDK*KNMLFSGTNIAAGK	5.41147e+06	4.86124e+06	6.50271e+06	3.90981e+06	3.65213e+06	2.61489e+06	8.13233e+06	6.43971e+06	2.3284e+06	-1.63691	-1.11223	1.47499	0.0243333	0.982537	0.27372
Atp2a2;Atp2a1;Atp2a2	SERCA2;ATP2A1;SERCA2 iso2	205;205;205	Sarcoplasmic/endoplasmic reticulum calcium ATPase 2	AVNQDKK*NMLFSGTNIAAGK	5.41147e+06	4.86124e+06	6.50271e+06	3.90981e+06	3.65213e+06	2.61489e+06	8.13233e+06	6.43971e+06	2.3284e+06	-1.63691	-1.11223	1.47499	0.0243333	0.982537	0.27372
Atp2a2;Atp2a2	SERCA2;SERCA2 iso2	§460;§460	Sarcoplasmic/endoplasmic reticulum calcium ATPase 2	MNVFDTELK*GLSK	3.65288e+07	1.53141e+07	8.85913e+06	1.81518e+07	1.66787e+07	1.51161e+07	1.95065e+07	26221778	1.10399e+07	-1.34305	-1.48783	-1.10536	0.691612	0.896252	0.638391
Atp2a2;Atp2a2	SERCA2;SERCA2 iso2	§510;§510	Sarcoplasmic/endoplasmic reticulum calcium ATPase 2	TSM#SK*MFVK	6.21797e+07	3.69309e+07	7.81522e+07	5.34244e+07	4.6889e+07	2.64296e+07	4.8524e+07	5.462e+07	7.19611e+07	-1.38886	-1.11994	1.24286	0.309921	0.96122	0.207837
Atp2a2;Atp2a2	SERCA2;SERCA2 iso2	§541;§541	Sarcoplasmic/endoplasmic reticulum calcium ATPase 2	VPMTPGVK*QK	1.73205e+06	1.69664e+06	2.80879e+06	1.10178e+06	939747	797151	3.83114e+06	3.25324e+06	1.16484e+06	-2.18201	1.18028	2.58107	0.0392488	0.4923	0.0912169
Atp2a2;Atp2a2	SERCA2;SERCA2 iso2	§543;§543	Sarcoplasmic/endoplasmic reticulum calcium ATPase 2	VPMTPGVKQK*	1.73205e+06	1.69664e+06	2.80879e+06	1.10178e+06	939747	797151	3.83114e+06	3.25324e+06	1.16484e+06	-2.18201	1.18028	2.58107	0.0392488	0.4923	0.0912169
Atp2a2;Atp2a2	SERCA2;SERCA2 iso2	§571;§571	Sarcoplasmic/endoplasmic reticulum calcium ATPase 2	CLALATHDNPLK*R	7.11098e+06	6.72802e+06	9.05651e+06	4.84602e+06	4.37138e+06	6.24866e+06	3.47288e+06	5.46749e+06	8.78511e+06	-1.47006	-1.44734	1.01794	0.0537315	0.370257	0.671497
Atp2a2;Atp2a2	SERCA2;SERCA2 iso2	§712;§712	Sarcoplasmic/endoplasmic reticulum calcium ATPase 2	IVEFLQSFDEITAMTGDGVNDAPALKK*	1.62943e+08	2.22013e+08	2.07937e+08	1.06173e+08	2.67844e+08	2.85656e+08	1.07909e+08	2.4378e+08	4.59615e+08	1.08244	1.17979	1.09234	0.728621	0.522246	0.688603
Atp2a2;Atp2a2	SERCA2;SERCA2 iso2	169;169	Sarcoplasmic/endoplasmic reticulum calcium ATPase 2	LTSIK*STTLR	8.70743e+06	7.5428e+06	9.0861e+06	5.03666e+06	3.98932e+06	3.41793e+06	9.62002e+06	1.02557e+07	3.75861e+06	-2.02186	-1.20121	1.6869	0.00292898	0.802176	0.153534
Atp2a2;Atp2a2	SERCA2;SERCA2 iso2	30;30	Sarcoplasmic/endoplasmic reticulum calcium ATPase 2	TVEEVLGHFGVNESTGLSLEQVK*K	6.01502e+07	5.03939e+07	4.27632e+07	3.82167e+07	3.54652e+07	2.62133e+07	4.28042e+07	3.96856e+07	3.02884e+07	-1.52399	-1.5232	1.00273	0.0454944	0.0979316	0.457532
Atp2a2;Atp2a2	SERCA2;SERCA2 iso2	31;31	Sarcoplasmic/endoplasmic reticulum calcium ATPase 2	TVEEVLGHFGVNESTGLSLEQVKK*	6.01502e+07	5.03939e+07	4.27632e+07	3.82167e+07	3.54652e+07	2.62133e+07	4.28042e+07	3.96856e+07	3.02884e+07	-1.52399	-1.5232	1.00273	0.0454944	0.0979316	0.457532
Atp2a2;Atp2a2	SERCA2;SERCA2 iso2	371;371	Sarcoplasmic/endoplasmic reticulum calcium ATPase 2	MFILDK*VEGDTCSLNEFSITGSTYAPIGEVQKDDKPVK	2.39674e+07	1.77646e+07	2.63577e+07	1.5311e+07	2.02692e+07	1.71493e+07	3.43048e+07	2.79132e+07	2.10523e+07	-1.28231	1.14414	1.47038	0.156706	0.33346	0.067597
Atp2a2;Atp2a2	SERCA2;SERCA2 iso2	400;400	Sarcoplasmic/endoplasmic reticulum calcium ATPase 2	MFILDKVEGDTCSLNEFSITGSTYAPIGEVQKDDK*PVK	3.55897e+07	2.05169e+07	1.57896e+07	2.89897e+07	2.15464e+07	1.37431e+07	3.78644e+07	3.62706e+07	1.1652e+07	-1.03638	1.15116	1.19568	0.749351	0.678465	0.494924
Atp2a2;Atp2a2	SERCA2;SERCA2 iso2	464;464	Sarcoplasmic/endoplasmic reticulum calcium ATPase 2	GLSK*IER	6.23647e+07	5.90114e+07	7.04043e+07	3.70346e+07	3.14077e+07	2.80498e+07	6.70696e+07	6.3729e+07	2.67847e+07	-1.97368	-1.36368	1.45052	0.00175573	0.441077	0.19698
Atp2a2;Atp2a2	SERCA2;SERCA2 iso2	533;533	Sarcoplasmic/endoplasmic reticulum calcium ATPase 2	VGSTK*VPMTPGVK	1.69797e+06	1.55555e+06	2.60479e+06	1.07932e+06	639921	899138	3.78999e+06	3.02159e+06	621678	-2.2218	1.13237	2.52145	0.0375107	0.630383	0.1708
Atp2a2;Atp2a2	SERCA2;SERCA2 iso2	585;585	Sarcoplasmic/endoplasmic reticulum calcium ATPase 2	EEMHLEDSANFIK*YETNLTFVGCVGMLDPPRIEVASSVK	3.5566e+07	3.85423e+07	4.8123e+07	6.49287e+07	6.59525e+07	6.13848e+07	4.51059e+07	34751312	9.24082e+07	1.54474	1.16082	-1.32781	0.00442735	0.410063	0.727022
Atp2a2;Atp2a2;Atp2a3;Atp2a3;Atp2a3	SERCA2;SERCA2 iso2;ATP2A3;ATP2A3 iso1;ATP2A3 iso3	352;352;352;352;352	Sarcoplasmic/endoplasmic reticulum calcium ATPase 2	SLPSVETLGCTSVICSDK*TGTLTTNQMSVCR	6.05489e+06	6.90872e+06	1.96452e+07	5.00643e+06	5.86744e+06	5.14482e+06	1.95466e+07	1.56792e+07	6.1727e+06	-2.02149	1.133	2.29541	0.277465	0.646866	0.100851
Atp2a2;Atp2a2;Atp2a3;Atp2a3;Atp2a3	SERCA2;SERCA2 iso2;ATP2A3;ATP2A3 iso1;ATP2A3 iso3	436;436;436;436;436	Sarcoplasmic/endoplasmic reticulum calcium ATPase 2	GVYEK*VGEATETALTCLVEK	7.20071e+07	5.19842e+07	6.72836e+07	4.21562e+07	4.13785e+07	3.47975e+07	6.75854e+07	54408640	2.03251e+07	-1.60517	-1.55154	1.03684	0.0198892	0.346897	0.605235
Tnni3	TNNI3	§118	Troponin I, cardiac muscle	VDKVDEERYDVEAK*VTK	6.93544e+06	3.70476e+06	8.27374e+06	4.80995e+06	3.55205e+06	3.34076e+06	7.57392e+06	8.27376e+06	4.51939e+06	-1.60494	-1.04057	1.54577	0.168437	0.798976	0.0804182
Tnni3	TNNI3	107	Troponin I, cardiac muscle	VDK*VDEERYDVEAK	1.15736e+06	1.26902e+06	2.27202e+06	520364	561401	200000	1.75963e+06	1.86325e+06	288160	-2.87534	-1.16465	2.4743	0.0377155	0.69381	0.16802
Tnni3	TNNI3	121	Troponin I, cardiac muscle	VDKVDEERYDVEAKVTK*	6.93544e+06	3.70476e+06	8.27374e+06	4.80995e+06	3.55205e+06	3.34076e+06	7.57392e+06	8.27376e+06	4.51939e+06	-1.60494	-1.04057	1.54577	0.168437	0.798976	0.0804182
Tnni3	TNNI3	132	Troponin I, cardiac muscle	NITEIADLTQK*IYDLR	3.55073e+07	1.76561e+07	3.58221e+07	2.33061e+07	2.81836e+07	2.48161e+07	3.69115e+07	2.21572e+07	2.61089e+07	-1.15805	-1.17061	-1.00862	0.531232	0.872968	0.558496
Tnni3	TNNI3	59	Troponin I, cardiac muscle	TLMLQIAK*QEMEREAEER	5.70099e+06	4.12616e+06	6.10652e+06	3.50042e+06	7.35131e+06	4.23461e+06	1.11447e+07	1.09878e+07	7.5381e+06	-1.04881	1.66185	1.74681	0.841736	0.025784	0.0433984
Tubb1	TUBB1	324	Tubulin beta-1 chain	TK*EVDQQLLSIQTR	6.37994e+07	5.22625e+07	6.26836e+07	2.85208e+07	1.94217e+07	8.77922e+06	9.94946e+07	5.22677e+07	6.85457e+06	-3.12933	-1.26271	2.48373	0.00389561	0.815955	0.28207
Myh6	MYH6	§1024	Myosin-6	ALQEAHQQALDDLQAEEDKVNTLTK*SK	1.12472e+08	8.46676e+07	1.03037e+08	7.66381e+07	5.26406e+07	3.53519e+07	8.31091e+07	8.03402e+07	4.65372e+07	-1.79986	-1.49223	1.20882	0.0355843	0.103598	0.418491
Myh6	MYH6	§1026	Myosin-6	ALQEAHQQALDDLQAEEDKVNTLTKSK*	1.6234e+07	1.5872e+07	1.16077e+07	6.97915e+06	5.28161e+06	6.72512e+06	1.24683e+07	1.16332e+07	6.33656e+06	-2.2864	-1.60923	1.42394	0.00639368	0.142388	0.127716
Myh6	MYH6	§1044	Myosin-6	SKVKLEQQVDDLEGSLEQEK*K	1.43323e+08	8.14173e+07	1.08847e+08	1.08064e+08	9.12541e+07	8.41661e+07	5.65882e+07	6.68493e+07	1.00136e+08	-1.16854	-1.67188	-1.42759	0.434799	0.174135	0.252089
Myh6	MYH6	§1081	Myosin-6	LTQESIMDLENDKLQLEEK*LK	3.9746e+08	3.93894e+08	3.07682e+08	2.98902e+08	3.15506e+08	3.6022e+08	2.57177e+08	3.04076e+08	3.41401e+08	-1.11979	-1.3643	-1.21567	0.296778	0.161288	0.475207
Myh6	MYH6	§1109	Myosin-6	EFDISQQNSKIEDEQALALQLQKK*	7.63221e+07	6.00923e+07	5.64351e+07	4.55412e+07	4.16323e+07	4.40572e+07	3.48997e+07	3.79295e+07	4.38202e+07	-1.45931	-1.90075	-1.29963	0.0298221	0.0187749	0.163999
Myh6	MYH6	§1264	Myosin-6	VK*LEEAQR	6.69477e+06	7.7251e+06	7.41096e+06	3.44355e+06	2.86894e+06	3.73396e+06	8.85063e+06	8.20856e+06	1.04939e+06	-2.15786	-1.35084	1.60094	0.000585153	0.648113	0.345162
Myh6	MYH6	§1296	Myosin-6	QLEEK*EALISQLTR	4.76031e+08	2.61754e+08	3.51638e+08	2.91035e+08	2.47406e+08	2.49916e+08	2.11661e+08	2.31208e+08	3.27346e+08	-1.37227	-1.5849	-1.15241	0.19035	0.211849	0.882644
Myh6	MYH6	§1318	Myosin-6	GKLSYTQQMEDLK*R	2.76235e+07	1.9584e+07	2.78746e+07	1.60812e+07	1.73894e+07	2.34486e+07	9.58957e+06	1.8933e+07	2.78425e+07	-1.30991	-1.49261	-1.13696	0.162801	0.35221	0.975857
Myh6	MYH6	§1523	Myosin-6	NLQEEISDLTEQLGEGGK*NVHELEKIRK	2.54333e+09	2.34881e+09	2.81592e+09	1.64044e+09	1.62147e+09	1.80861e+09	1.38881e+09	1.94939e+09	2.04786e+09	-1.56167	-1.67073	-1.06748	0.00402208	0.0346036	0.648375
Myh6	MYH6	§1533	Myosin-6	NLQEEISDLTEQLGEGGKNVHELEKIRK*	1.57671e+09	1.27339e+09	1.46283e+09	9.62528e+08	8.65821e+08	8.98274e+08	8.11459e+08	1.05742e+09	1.09757e+09	-1.57077	-1.62912	-1.03487	0.0047085	0.0234167	0.442266
Myh6	MYH6	§1861	Myosin-6	ELTYQTEEDKK*NLMR	1.19156e+07	9.62584e+06	1.63597e+07	7.61392e+06	6.67666e+06	5.5665e+06	8.51368e+06	1.34318e+07	6.7922e+06	-1.89541	-1.47781	1.28541	0.0434654	0.337317	0.226945
Myh6	MYH6	§352	Myosin-6	AGVYK*LTGAIMHYGNMK	3.03366e+08	1.59797e+08	3.54485e+08	1.89516e+08	2.18715e+08	2.72189e+08	2.16502e+08	2.53194e+08	2.82329e+08	-1.19331	-1.2183	-1.01869	0.508651	0.739272	0.48163
Myh6	MYH6	§384	Myosin-6	QREEQAEPDGTEDADK*SAYLMGLNSADLLK	4.27056e+07	3.50429e+07	6.96861e+07	2.40645e+07	2.89539e+07	1.82353e+07	2.91633e+07	3.37216e+07	2.01267e+07	-2.05474	-1.99012	1.03475	0.0812846	0.128667	0.481458
Myh6	MYH6	§43	Myosin-6	TECFVPDDK*EEYVKAK	4.78882e+08	3.27686e+08	4.76412e+08	2.92133e+08	2.78212e+08	2.51401e+08	2.74413e+08	2.98448e+08	2.60645e+08	-1.55041	-1.72476	-1.11001	0.0402951	0.0429682	0.821522
Myh6	MYH6	§48	Myosin-6	TECFVPDDKEEYVK*AK	1.01515e+08	5.90897e+07	1.04013e+08	9.46555e+07	9.52682e+07	7.32812e+07	8.056e+07	8.54311e+07	1.16345e+08	-1.03033	-1.11953	-1.08418	0.978294	0.764104	0.657441
Myh6	MYH6	§665	Myosin-6	LM#TNLK*TTHPHFVR	1.01083e+08	6.60039e+07	1.48839e+08	8.78978e+07	7.26793e+07	4.68292e+07	9.08963e+07	1.33578e+08	1.03071e+08	-1.51262	-1.08077	1.40266	0.248899	0.893481	0.0835205
Myh6	MYH6	§912	Myosin-6	MVSLLQEKNDLQLQVQAEQDNLNDAEERCDQLIK*NK	1.4269e+08	1.10733e+08	2.3161e+08	1.05693e+08	1.34139e+08	1.45511e+08	1.6457e+08	1.2951e+08	1.16575e+08	-1.28406	-1.32347	-1.02842	0.4318	0.55856	0.673552
Myh6	MYH6	§999	Myosin-6	NLTEEMAGLDEIIAKLTKEKK*	2.82784e+07	3.03402e+07	6.28072e+07	2.04764e+07	3.71541e+07	2.85686e+07	2.93479e+07	33250948	3.88738e+07	-1.48316	-1.47031	1.01097	0.389416	0.594598	0.411064
Myh6	MYH6	1028	Myosin-6	SKVK*LEQQVDDLEGSLEQEKK	7.55537e+07	6.18947e+07	3.82809e+07	4.38357e+07	3.26726e+07	2.7196e+07	5.92218e+07	5.67966e+07	7.24982e+06	-1.68272	-1.59739	1.05574	0.114639	0.434065	0.730179
Myh6	MYH6	1045	Myosin-6	SKVKLEQQVDDLEGSLEQEKK*	1.68626e+08	1.01796e+08	1.26734e+08	1.15775e+08	1.11414e+08	9.85383e+07	6.96268e+07	8.35534e+07	1.05128e+08	-1.2108	-1.72283	-1.41976	0.303295	0.103931	0.12358
Myh6	MYH6	1075	Myosin-6	LTQESIMDLENDK*LQLEEK	2.94306e+07	4.50613e+07	5.27052e+07	4.18521e+07	3.09622e+07	3.65497e+07	3.79516e+07	37324928	3.04853e+07	-1.26302	-1.40321	-1.10855	0.47438	0.380441	0.776303
Myh6	MYH6	1083	Myosin-6	LTQESIMDLENDKLQLEEKLK*	3.9746e+08	3.93894e+08	3.07682e+08	2.98902e+08	3.15506e+08	3.6022e+08	2.57177e+08	3.04076e+08	3.41401e+08	-1.11979	-1.3643	-1.21567	0.296778	0.161288	0.475207
Myh6	MYH6	1108	Myosin-6	KKEFDISQQNSKIEDEQALALQLQK*K	6.33822e+07	3.82593e+07	4.23771e+07	3.92697e+07	3.83653e+07	3.10523e+07	2.85454e+07	2.74647e+07	3.5613e+07	-1.31585	-1.76129	-1.33558	0.224415	0.0998749	0.193797
Myh6	MYH6	1249	Myosin-6	ANLEK*VSR	1.21655e+08	8.07368e+07	9.77074e+07	6.98294e+07	5.52565e+07	4.86656e+07	7.07229e+07	7.75474e+07	4.59644e+07	-1.71515	-1.73124	-1.00716	0.0348694	0.0818414	0.583148
Myh6	MYH6	1281	Myosin-6	AK*LQTENGELAR	5.87592e+07	4.78921e+07	5.99195e+07	3.28038e+07	2.28334e+07	1.63711e+07	5.26679e+07	6.433e+07	1.66745e+07	-2.29711	-1.39629	1.64878	0.00676235	0.501079	0.245536
Myh6	MYH6	1307	Myosin-6	GK*LSYTQQM#EDLKR	9.12172e+07	5.15312e+07	1.0648e+08	8.55151e+07	6.80413e+07	4.17433e+07	1.28793e+07	8.96912e+07	1.04046e+08	-1.26725	-1.35161	-1.06422	0.434914	0.686405	0.9091
Myh6	MYH6	1326	Myosin-6	QLEEEGK*AK	6.00768e+06	1.01652e+07	4.4366e+06	1.58309e+06	1.21608e+06	5.04981e+06	4.74816e+06	4.49219e+06	499088	-2.60747	-2.37111	1.10211	0.112859	0.173966	0.749183
Myh6	MYH6	1356	Myosin-6	HDCDLLREQYEEEMEAK*AELQR	3.52298e+07	2.48418e+07	4.41984e+07	2.3251e+07	2.12271e+07	3.60813e+07	2.67556e+07	2.68619e+07	2.65028e+07	-1.35864	-1.54146	-1.13206	0.338328	0.223532	0.976414
Myh6	MYH6	1530	Myosin-6	NLQEEISDLTEQLGEGGKNVHELEK*IRK	6.6731e+07	4.56294e+07	7.78353e+07	3.59894e+07	3.34613e+07	3.62009e+07	2.93393e+07	6.8505e+07	3.96867e+07	-1.78768	-1.54959	1.15619	0.0411114	0.308254	0.416966
Myh6	MYH6	1539	Myosin-6	QLEVEK*LELQSALEEAEASLEHEEGKILR	1.34619e+08	1.43289e+08	1.64402e+08	8.13331e+07	8.85175e+07	8.36407e+07	1.29026e+08	1.03101e+08	8.44161e+07	-1.73272	-1.50551	1.15346	0.00228749	0.0554842	0.18407
Myh6	MYH6	1559	Myosin-6	QLEVEKLELQSALEEAEASLEHEEGK*ILR	1.34619e+08	1.43289e+08	1.64402e+08	8.13331e+07	8.85175e+07	8.36407e+07	1.29026e+08	1.03101e+08	8.44161e+07	-1.73272	-1.50551	1.15346	0.00228749	0.0554842	0.18407
Myh6	MYH6	1643	Myosin-6	IASEAQK*HLK	4.21959e+08	3.44745e+08	6.35869e+08	3.32092e+08	3.35079e+08	3.40789e+08	3.00183e+08	5.26872e+08	3.73513e+08	-1.38181	-1.30905	1.05791	0.205556	0.572651	0.391136
Myh6	MYH6	1730	Myosin-6	K*KMESDLTQLQTEVEEAVQECR	7.06121e+07	6.47159e+07	8.36807e+07	3.96822e+07	4.05741e+07	3.09856e+07	7.05031e+07	1.14504e+08	2.72979e+07	-1.95505	-1.1559	1.6951	0.00490605	0.935116	0.254769
Myh6	MYH6	1731	Myosin-6	KK*MESDLTQLQTEVEEAVQECR	7.06121e+07	6.47159e+07	8.36807e+07	3.96822e+07	4.05741e+07	3.09856e+07	7.05031e+07	1.14504e+08	2.72979e+07	-1.95505	-1.1559	1.6951	0.00490605	0.935116	0.254769
Myh6	MYH6	1860	Myosin-6	IKELTYQTEEDK*K	5.25416e+07	3.85855e+07	4.06218e+07	3.02147e+07	2.73686e+07	2.84354e+07	2.43363e+07	2.96328e+07	3.32265e+07	-1.52096	-1.69305	-1.11069	0.0262889	0.0426189	0.891991
Myh6	MYH6	364	Myosin-6	LTGAIMHYGNMK*FK	6.79607e+07	5.26245e+07	8.02726e+07	6.97418e+07	6.91708e+07	9.33574e+07	8.73427e+07	8.53905e+07	5.29149e+07	1.23682	1.08622	-1.13613	0.406183	0.579813	0.87996
Myh6	MYH6	50	Myosin-6	TECFVPDDKEEYVKAK*	915740	3.24614e+06	2.27837e+06	818779	4.41724e+06	1.23643e+06	1.29628e+06	1.25068e+06	2.36188e+06	1.12753	-1.18783	-1.33637	0.993911	0.542249	0.684714
Myh6	MYH6	550	Myosin-6	ASDMTFK*AK	7.68855e+07	5.01865e+07	6.87165e+07	5.72783e+07	3.06339e+07	7.6713e+07	3.42261e+07	4.27577e+07	6.27703e+07	-1.18102	-1.56979	-1.32626	0.539864	0.181851	0.627724
Myh6	MYH6	849	Myosin-6	SAETEK*EM#ANMKEEFGR	1.02843e+06	200000	1.87159e+06	2.71297e+06	2.16976e+06	516333	1.10171e+06	1.47068e+06	4.90083e+06	1.38399	1.52388	1.1035	0.401896	0.325657	0.642261
Myh6	MYH6	855	Myosin-6	SAETEKEMANMK*EEFGR	6.83496e+07	5.06569e+07	5.95133e+07	4.01145e+07	2.37599e+07	3.51696e+07	5.41981e+07	6.73947e+07	3.28163e+07	-1.87032	-1.20247	1.55883	0.0197061	0.516056	0.174083
Myh6	MYH6	873	Myosin-6	RK*ELEEKMVSLLQEKNDLQLQVQAEQDNLNDAEER	6.06632e+07	3.36502e+07	5.30405e+07	3.49268e+07	4.19749e+07	4.74914e+07	2.79686e+07	3.27471e+07	5.07606e+07	-1.17633	-1.48114	-1.25635	0.434717	0.32316	0.611844
Myh6	MYH6	878	Myosin-6	RKELEEK*MVSLLQEKNDLQLQVQAEQDNLNDAEER	6.06632e+07	3.36502e+07	5.30405e+07	3.49268e+07	4.19749e+07	4.74914e+07	2.79686e+07	3.27471e+07	5.07606e+07	-1.17633	-1.48114	-1.25635	0.434717	0.32316	0.611844
Myh6	MYH6	886	Myosin-6	MVSLLQEK*NDLQLQVQAEQDNLNDAEERCDQLIK	5.03017e+07	4.11949e+07	5.76792e+07	3.44912e+07	3.57265e+07	4.40236e+07	4.64811e+07	3.93504e+07	3.28724e+07	-1.2967	-1.40816	-1.08356	0.107382	0.175519	0.778319
Myh6	MYH6	914	Myosin-6	M#VSLLQEKNDLQLQVQAEQDNLNDAEERCDQLIKNK*	3.07648e+07	2.57589e+07	4.34548e+07	3.22312e+07	3.60365e+07	3.20509e+07	4.0516e+07	3.16442e+07	3.26808e+07	1.01044	-1.10372	-1.11279	0.98433	0.799277	0.650917
Myh6	MYH6	993	Myosin-6	NLTEEMAGLDEIIAK*LTK	3.07512e+08	1.81792e+08	1.97411e+08	1.78175e+08	3.16837e+08	1.63621e+08	1.85174e+08	3.30324e+08	1.71374e+08	1.03706	-1.14468	-1.18448	0.888796	0.999392	0.900217
Myh6;Myh1;Myh7	MYH6;MYH1;MYH7	1453;1458;§1451	Myosin-6	NFDK*ILAEWK	1.69681e+08	1.0873e+08	1.33997e+08	5.60292e+07	5.9186e+07	2.68868e+07	1.46234e+08	1.22952e+08	5.63218e+07	-2.88198	-1.41966	2.03454	0.0116418	0.419541	0.10134
Myh6;Myh7	MYH6;MYH7	§1018;§1016	Myosin-6	KALQEAHQQALDDLQAEEDK*VNTLTK	1.09389e+07	1.3655e+07	1.25718e+07	1.52073e+07	9.14217e+06	1.26014e+07	8.94191e+06	7686935	1.00164e+07	-1.02657	-1.52839	-1.48556	0.972123	0.0277781	0.141869
Myh6;Myh7	MYH6;MYH7	§1024;1022	Myosin-6	KALQEAHQQALDDLQAEEDKVNTLTK*	1.09389e+07	1.3655e+07	1.25718e+07	1.52073e+07	9.14217e+06	1.26014e+07	8.94191e+06	7686935	1.00164e+07	-1.02657	-1.52839	-1.48556	0.972123	0.0277781	0.141869
Myh6;Myh7	MYH6;MYH7	§1044;§1042	Myosin-6	VKLEQQVDDLEGSLEQEK*K	4.34477e+08	2.57245e+08	3.35456e+08	2.77722e+08	2.40994e+08	2.42073e+08	1.79891e+08	2.19379e+08	2.82734e+08	-1.34075	-1.68763	-1.25595	0.16716	0.124747	0.461719
Myh6;Myh7	MYH6;MYH7	§1167;§1165	Myosin-6	ELEEISERLEEAGGATSVQIEMNK*K	2.39382e+07	1.49177e+07	1.69932e+07	1.40063e+07	1.32668e+07	9.35293e+06	2.05488e+07	1.73421e+07	1.44859e+07	-1.51423	-1.1948	1.27014	0.106464	0.739059	0.0817333
Myh6;Myh7	MYH6;MYH7	§1227;§1225	Myosin-6	EKSEFK*LELDDVTSNMEQIIK	2.23053e+08	1.44401e+08	1.69419e+08	1.46452e+08	1.25672e+08	1.39593e+08	1.28615e+08	1.61798e+08	1.76673e+08	-1.2949	-1.28793	1.00763	0.157053	0.440678	0.298632
Myh6;Myh7	MYH6;MYH7	§1242;1240	Myosin-6	EKSEFKLELDDVTSNMEQIIK*AK	1.54474e+08	9.31786e+07	1.34715e+08	9.99713e+07	9.03856e+07	1.25096e+08	9.33673e+07	9.86573e+07	1.46692e+08	-1.20368	-1.26492	-1.04856	0.344321	0.588613	0.716238
Myh6;Myh7	MYH6;MYH7	§1365;§1363	Myosin-6	VLSK*ANSEVAQWR	930599	2.99746e+06	2.60433e+06	473687	377400	200000	5.32017e+06	1.99561e+06	563745	-5.08127	1.24558	6.34307	0.0459046	0.785742	0.182037
Myh6;Myh7	MYH6;MYH7	§1412;§1410	Myosin-6	LQDAEEAVEAVNAK*CSSLEK	7.71019e+07	5.05684e+07	4.58205e+07	4.24651e+07	2.55785e+07	1.80592e+07	8.50409e+07	6.43104e+07	1.17394e+07	-1.86276	-1.20677	1.547	0.0740211	0.87103	0.337834
Myh6;Myh7	MYH6;MYH7	§1418;§1416	Myosin-6	CSSLEK*TK	4.88235e+08	2.67816e+08	6.04451e+08	4.39838e+08	4.03588e+08	4.03309e+08	4.32057e+08	4.02418e+08	5.16883e+08	-1.08365	-1.1281	-1.03872	0.722382	0.978129	0.392056
Myh6;Myh7	MYH6;MYH7	§1447;§1445	Myosin-6	SNAAAAALDKK*QR	7.05935e+07	5.15168e+07	7.59883e+07	5.35791e+07	4.92488e+07	4.70886e+07	4.52857e+07	5.43298e+07	5.0598e+07	-1.31219	-1.47771	-1.12366	0.104187	0.112558	0.977111
Myh6;Myh7	MYH6;MYH7	§1485;§1483	Myosin-6	SLSTELFK*LKNAYEESLEHLETFKR	2.5021e+08	2.34676e+08	3.29922e+08	1.72847e+08	2.22121e+08	2.02824e+08	1.46464e+08	1.5229e+08	2.33345e+08	-1.35354	-1.71586	-1.26489	0.0920967	0.0815562	0.525123
Myh6;Myh7	MYH6;MYH7	§1501;§1499	Myosin-6	LKNAYEESLEHLETFK*R	6.13209e+08	4.18409e+08	5.53544e+08	3.94992e+08	3.93451e+08	4.10169e+08	2.33128e+08	3.48814e+08	5.80372e+08	-1.31329	-1.69719	-1.28948	0.0899549	0.295522	0.911486
Myh6;Myh7	MYH6;MYH7	§1589;§1587	Myosin-6	LAEKDEEM#EQAK*R	1.44207e+07	9.09459e+06	2.47813e+07	15956786	1.66137e+07	1.1753e+07	9.79885e+06	1.4477e+07	3.08285e+07	-1.09965	1.01824	1.12218	0.798348	0.787263	0.612655
Myh6;Myh7	MYH6;MYH7	§451;§450	Myosin-6	INATLETK*QPR	5.0893e+06	3.67239e+06	4.04065e+06	2.85036e+06	2.01806e+06	2.18828e+06	5.5053e+06	5.0467e+06	4.42614e+06	-1.80158	1.04412	1.88521	0.0179565	0.240923	0.0027997
Myh6;Myh7	MYH6;MYH7	§566;§565	Myosin-6	SNNFQK*PR	6.45177e+08	5.58853e+08	6.33788e+08	3.65514e+08	3.42377e+08	2.8102e+08	5.04709e+08	6.16637e+08	2.8184e+08	-1.84548	-1.46759	1.26027	0.00156988	0.228749	0.245591
Myh6;Myh7	MYH6;MYH7	§759;§757	Myosin-6	LLGSLDIDHNQYK*FGHTK	3.08511e+08	2.248e+08	2.89543e+08	2.08593e+08	2.06454e+08	2.01253e+08	1.48304e+08	2.0691e+08	2.72871e+08	-1.32586	-1.46799	-1.10476	0.0537021	0.214174	0.918465
Myh6;Myh7	MYH6;MYH7	§912;§910	Myosin-6	CDQLIK*NK	1.14293e+08	6.91208e+07	9.17614e+07	7.11809e+07	5.48566e+07	5.13276e+07	1.01093e+08	9.64427e+07	6.3025e+07	-1.54066	-1.18337	1.3048	0.0863276	0.796931	0.108396
Myh6;Myh7	MYH6;MYH7	§920;§918	Myosin-6	NKIQLEAK*VK	6.03415e+07	3.88116e+07	4.51536e+07	3.40757e+07	2.77303e+07	2.54178e+07	4.41675e+07	4.01151e+07	2.70862e+07	-1.64292	-1.45192	1.13405	0.0508066	0.251953	0.235283
Myh6;Myh7	MYH6;MYH7	§941;§939	Myosin-6	LEDEEEMNAELTAK*KR	2.11445e+07	1.20282e+07	1.16526e+07	1.18482e+07	1.10419e+07	7.94325e+06	1.85408e+07	1.32037e+07	1.09635e+07	-1.44367	-1.12437	1.28681	0.2332	0.862824	0.194596
Myh6;Myh7	MYH6;MYH7	1028;§1026	Myosin-6	VK*LEQQVDDLEGSLEQEKK	1.77457e+07	1.72306e+07	2.55345e+07	1.04632e+07	7.34542e+06	3.01162e+06	3.1094e+07	2.45474e+07	2.35597e+06	-2.8861	-1.16908	2.47415	0.0184942	0.931083	0.238851
Myh6;Myh7	MYH6;MYH7	1045;1043	Myosin-6	VKLEQQVDDLEGSLEQEKK*VR	6.31854e+07	4.4014e+07	5.25142e+07	4.17606e+07	4.30272e+07	3.87237e+07	3.82448e+07	3.37588e+07	3.24754e+07	-1.2841	-1.7129	-1.33099	0.101302	0.0339868	0.0428241
Myh6;Myh7	MYH6;MYH7	1136;1134	Myosin-6	AKVEK*LR	7.82807e+07	5.92664e+07	9.38322e+07	5.23948e+07	6.23628e+07	8.17642e+07	3.80219e+07	6.27995e+07	1.02991e+08	-1.16917	-1.27208	-1.08562	0.428454	0.689841	0.912632
Myh6;Myh7	MYH6;MYH7	1168;1166	Myosin-6	ELEEISERLEEAGGATSVQIEMNKK*	2.39382e+07	1.49177e+07	1.69932e+07	1.40063e+07	1.32668e+07	9.35293e+06	2.05488e+07	1.73421e+07	1.44859e+07	-1.51423	-1.1948	1.27014	0.106464	0.739059	0.0817333
Myh6;Myh7	MYH6;MYH7	1218;1216	Myosin-6	QK*LEKEKSEFKLELDDVTSNMEQIIK	2.20235e+07	1.0544e+07	1.49211e+07	2.1031e+07	3.03923e+07	2.70634e+07	1.92695e+07	2.17504e+07	1.04149e+07	1.51604	-1.13575	-1.71805	0.0751814	0.797556	0.109648
Myh6;Myh7	MYH6;MYH7	1221;1219	Myosin-6	QKLEK*EKSEFKLELDDVTSNMEQIIK	2.20235e+07	1.0544e+07	1.49211e+07	2.1031e+07	3.03923e+07	2.70634e+07	1.92695e+07	2.17504e+07	1.04149e+07	1.51604	-1.13575	-1.71805	0.0751814	0.797556	0.109648
Myh6;Myh7	MYH6;MYH7	1223;1221	Myosin-6	EK*SEFKLELDDVTSNMEQIIK	1.22033e+08	9.30451e+07	1.25416e+08	7.70426e+07	1.03102e+08	7.99618e+07	1.3281e+08	1.7894e+08	8.50691e+07	-1.35106	1.11431	1.50881	0.111647	0.552405	0.182934
Myh6;Myh7	MYH6;MYH7	1244;1242	Myosin-6	EKSEFKLELDDVTSNMEQIIKAK*	1.54474e+08	9.31786e+07	1.34715e+08	9.99713e+07	9.03856e+07	1.25096e+08	9.33673e+07	9.86573e+07	1.46692e+08	-1.20368	-1.26492	-1.04856	0.344321	0.588613	0.716238
Myh6;Myh7	MYH6;MYH7	1446;1444	Myosin-6	SNAAAAALDK*K	5.47879e+07	3.13558e+07	2.85061e+07	3.18042e+07	2.08133e+07	1.2505e+07	4.23467e+07	3.52978e+07	1.44866e+07	-1.74827	-1.39439	1.25655	0.175058	0.559318	0.421369
Myh6;Myh7	MYH6;MYH7	1459;§1457	Myosin-6	ILAEWK*QKYEESQSELESSQKEAR	2.44854e+07	1.14835e+07	1.43501e+07	1.1885e+07	6.99046e+06	7.51284e+07	1.63063e+07	6.50865e+06	3.79109e+07	1.27499	-1.19581	-1.52129	0.549293	0.748065	0.6657
Myh6;Myh7	MYH6;MYH7	1461;1459	Myosin-6	QK*YEESQSELESSQKEAR	1.34991e+07	1.43089e+07	1.7883e+07	7.87935e+06	8.33664e+06	6.55262e+06	1.44101e+07	1.65611e+07	6.66092e+06	-1.99278	-1.36047	1.468	0.00620112	0.460589	0.180016
Myh6;Myh7	MYH6;MYH7	1474;1472	Myosin-6	QKYEESQSELESSQK*EAR	2.83545e+06	2.73435e+06	3.18194e+06	1.72754e+06	817436	924616	2.5224e+06	2.9265e+06	1.07576e+06	-2.50485	-1.50299	1.67026	0.00517459	0.268301	0.181825
Myh6;Myh7	MYH6;MYH7	1505;§1503	Myosin-6	LKNAYEESLEHLETFKRENK*	8.05232e+07	6.49237e+07	8.95496e+07	5.96414e+07	7.34401e+07	5.82533e+07	4.26837e+07	5.8626e+07	5.89806e+07	-1.21964	-1.64275	-1.34395	0.168667	0.0501541	0.225991
Myh6;Myh7	MYH6;MYH7	1571;1569	Myosin-6	AQLEFNQIK*AEIERK	6.96543e+07	8.8489e+07	1.20962e+08	8.65431e+07	5.97454e+07	7.47528e+07	6.99314e+07	1.00834e+08	6.88385e+07	-1.25389	-1.30525	-1.03867	0.315276	0.511405	0.659965
Myh6;Myh7	MYH6;MYH7	1581;1579	Myosin-6	KLAEK*DEEMEQAKR	2.66045e+07	2.22113e+07	3.29312e+07	1.78958e+07	1.79754e+07	2.59171e+07	1.13092e+07	1.74772e+07	2.96809e+07	-1.3138	-1.56667	-1.18984	0.179463	0.280933	0.863006
Myh6;Myh7	MYH6;MYH7	1702;1700	Myosin-6	SRK*LAEQELIETSER	1.50511e+07	8.69781e+06	1.56683e+07	1.13801e+07	7.32279e+06	1.44633e+07	7.55096e+06	9.97491e+06	1.16046e+07	-1.1802	-1.52451	-1.2889	0.530665	0.245221	0.60205
Myh6;Myh7	MYH6;MYH7	1729;1727	Myosin-6	VQLLHSQNTSLINQK*K	5.07201e+08	3.50743e+08	3.94202e+08	3.34254e+08	2.54203e+08	2.36852e+08	3.23356e+08	3.35677e+08	2.89009e+08	-1.50662	-1.47995	1.02027	0.0622304	0.105715	0.283929
Myh6;Myh7	MYH6;MYH7	1730;1728	Myosin-6	LAEQELIETSERVQLLHSQNTSLINQKK*	4.11158e+07	4.18791e+07	6.27994e+07	2.86972e+07	3.11799e+07	2.66708e+07	3.00841e+07	3.51012e+07	2.26546e+07	-1.67282	-1.8598	-1.10933	0.0522134	0.0724878	0.916177
Myh6;Myh7	MYH6;MYH7	1731;1729	Myosin-6	VQLLHSQNTSLINQKKK*	5.07944e+06	4.90264e+06	6.39196e+06	3.57307e+06	2.89462e+06	4.5285e+06	3.56474e+06	5.10854e+06	3.7e+06	-1.51835	-1.513	1.00575	0.0548597	0.121958	0.539078
Myh6;Myh7	MYH6;MYH7	1833;1831	Myosin-6	ELENELEAEQK*R	7.04109e+07	3.73712e+07	3.94523e+07	4.14283e+07	2.26622e+07	3.04342e+07	2.46367e+07	2.9819e+07	3.65533e+07	-1.54678	-1.81277	-1.16938	0.216697	0.170355	0.864556
Myh6;Myh7	MYH6;MYH7	1872;1870	Myosin-6	LQDLVDK*LQLK	7.14095e+07	3.7906e+07	2.92791e+07	4.08355e+07	2.48423e+07	1.42925e+07	5.26266e+07	29076618	1.73721e+07	-1.72101	-1.53086	1.12669	0.26227	0.469619	0.647988
Myh6;Myh7	MYH6;MYH7	1876;1874	Myosin-6	LQDLVDKLQLK*VK	1.60846e+09	1.20439e+09	1.66952e+09	8.45399e+08	8.44634e+08	7.91379e+08	8.243e+08	9.42596e+08	9.12088e+08	-1.7938	-1.87481	-1.04286	0.0105248	0.0160936	0.17258
Myh6;Myh7	MYH6;MYH7	1897;1895	Myosin-6	QAEEAEEQANTNLSK*FR	1.00944e+08	6.74563e+07	5.87743e+07	8.38511e+07	7.47867e+07	6.83729e+07	5.88208e+07	6.81407e+07	4.84688e+07	1.00629	-1.403	-1.40871	0.996987	0.287058	0.0764598
Myh6;Myh7	MYH6;MYH7	1900;1898	Myosin-6	QAEEAEEQANTNLSKFRK*	1.28015e+07	9.96949e+06	1.20501e+07	1.19292e+07	1.06048e+07	1.08078e+07	6.89139e+06	9.17049e+06	1.27e+07	-1.03709	-1.35657	-1.30517	0.628272	0.345455	0.429606
Myh6;Myh7	MYH6;MYH7	1921;1919	Myosin-6	KVQHELDEAEERADIAESQVNK*LR	2.64698e+07	6.89614e+06	2.85149e+07	2.385e+07	2.41038e+07	1.26771e+07	1.49394e+07	2.28886e+07	2.1441e+07	-1.01351	-1.16989	-1.15176	0.960237	0.910962	0.924348
Myh6;Myh7	MYH6;MYH7	279;278	Myosin-6	VIFQLK*AER	1.86672e+08	1.38658e+08	7.07834e+07	1.22206e+08	1.04965e+08	1.06818e+08	1.32891e+08	1.4408e+08	1.10889e+08	-1.17775	-1.14436	1.03145	0.576008	0.94113	0.183397
Myh6;Myh7	MYH6;MYH7	435;434	Myosin-6	SVYEK*MFNWMVTR	1.24668e+07	8.1797e+06	7.66071e+06	5.57116e+06	4.58751e+06	3.90654e+06	1.42268e+07	1.05813e+07	2.51175e+07	-1.99856	1.57401	3.15269	0.0410916	0.194174	0.052937
Myh6;Myh7	MYH6;MYH7	612;611	Myosin-6	NKDPLNETVVGLYQK*SSLK	2.68149e+07	3.03383e+07	3.29112e+07	1.47137e+07	1.77785e+07	1.06959e+07	2.81057e+07	2.36748e+07	1.63618e+07	-2.07088	-1.481	1.40138	0.00447178	0.130763	0.10553
Myh6;Myh7	MYH6;MYH7	742;740	Myosin-6	K*GAEKLLGSLDIDHNQYK	5.76249e+08	3.93521e+08	4.09247e+08	2.91928e+08	3.39398e+08	2.26149e+08	3.57493e+08	3.3467e+08	2.05626e+08	-1.51603	-1.63383	-1.07533	0.0605146	0.0998266	0.826872
Myh6;Myh7	MYH6;MYH7	746;744	Myosin-6	KGAEK*LLGSLDIDHNQYK	8.67963e+08	6.86276e+08	8.60448e+08	5.79873e+08	5.80366e+08	5.05243e+08	4.44753e+08	6.94519e+08	5.99514e+08	-1.41431	-1.56685	-1.10541	0.0178592	0.0744402	0.766704
Myh6;Myh7	MYH6;MYH7	867;865	Myosin-6	VKDALEK*SEAR	3.34527e+08	2.58574e+08	3.20955e+08	2.07869e+08	1.96726e+08	2.21719e+08	1.55354e+08	2.06992e+08	2.23302e+08	-1.44926	-1.74885	-1.20407	0.0172717	0.0244169	0.56636
Myh6;Myh7	MYH6;MYH7	873;871	Myosin-6	RK*ELEEKMVSLLQEK	6.36685e+07	3.33644e+07	4.23629e+07	3.632e+07	2.58962e+07	2.82137e+07	3.23404e+07	3.03761e+07	3.9409e+07	-1.53074	-1.52944	1.00306	0.161751	0.25658	0.404233
Myh6;Myh7	MYH6;MYH7	878;876	Myosin-6	RKELEEK*MVSLLQEK	2.06269e+08	1.22772e+08	1.74883e+08	1.21245e+08	9.68045e+07	1.11122e+08	1.06351e+08	1.29388e+08	1.63132e+08	-1.52023	-1.41564	1.07625	0.0832251	0.299565	0.265172
Myh6;Myh7	MYH6;MYH7	942;940	Myosin-6	VKEMTERLEDEEEMNAELTAKK*R	5.78414e+07	3.18545e+07	3.4236e+07	3.60944e+07	2.94332e+07	2.34228e+07	3.69723e+07	2.53833e+07	2.1548e+07	-1.32779	-1.58244	-1.18916	0.267755	0.232932	0.789925
Ttn	Titin	8896	Titin	LRPTATCK*MHFK	4.94667e+06	2.55341e+06	5.21918e+06	5.58643e+06	4.65823e+06	6.36927e+06	4.26288e+06	5.2536e+06	6.90435e+06	1.35715	1.15217	-1.17532	0.256146	0.341805	0.947324
Ttn;Fam71b;Ttn	Titin;FAM71B;Titin iso2	12905;133;4578	Titin	PLK*FVK	3.36495e+07	2.08403e+07	2.42216e+07	1.93102e+07	1.89733e+07	2.17662e+07	1.63424e+07	1.72058e+07	2.40634e+07	-1.30164	-1.5309	-1.17354	0.188833	0.196638	0.769908
Ttn;Ttn	Titin;Titin iso2	§13289;4962	Titin	EIELDFAVPLKDVTVPEK*R	6.9556e+07	2.35262e+07	4.20966e+07	4.24478e+07	3.80644e+07	4.63558e+07	3.32148e+07	2.99702e+07	4.05563e+07	-1.05809	-1.51234	-1.42617	0.848346	0.48791	0.12218
Ttn;Ttn	Titin;Titin iso2	§13397;5070	Titin	MHVVWFK*NDVK	3.55039e+06	1.8823e+06	4.30472e+06	2.02449e+06	1.07908e+06	2.13943e+06	955826	3.03798e+06	2.06502e+06	-1.94931	-1.85141	1.0552	0.131004	0.259868	0.713192
Ttn;Ttn	Titin;Titin iso2	§13697;5370	Titin	SAAFEDEAK*YMFEAEDKR	5.06221e+07	3.43877e+07	5.13881e+07	3.22929e+07	3.0074e+07	3.51091e+07	3.17321e+07	3.46835e+07	3.35792e+07	-1.38955	-1.52844	-1.09753	0.0863451	0.0965651	0.645832
Ttn;Ttn	Titin;Titin iso2	§19868;11541	Titin	VCAENK*VGVGPTIETK	4.66634e+06	1.64111e+06	5.26021e+06	5.23003e+06	3.18545e+06	1.60819e+06	1.80023e+07	6.86796e+06	781482	-1.146	1.97903	2.27297	0.754192	0.414787	0.368961
Ttn;Ttn	Titin;Titin iso2	§21356;13029	Titin	VTAINK*AGPGKPSDASK	1.44914e+07	1.10493e+07	1.34443e+07	9.22056e+06	7.79553e+06	6.54275e+06	1.11765e+07	1.14656e+07	7.0859e+06	-1.64327	-1.46943	1.12077	0.0158657	0.151372	0.271096
Ttn;Ttn	Titin;Titin iso2	§21435;13108	Titin	CNLPEKLQK*TR	4.49999e+07	2.6717e+07	3.84765e+07	2.11921e+07	1.51861e+07	1.95676e+07	1.56241e+07	9.50743e+06	1.13004e+07	-1.95593	-3.38916	-1.72895	0.0327476	0.0121343	0.0633844
Ttn;Ttn	Titin;Titin iso2	§21631;13304	Titin	SWSTVTTECSK*TSFR	6.23194e+06	1.27873e+06	8.43735e+06	3.25756e+06	4.2721e+06	2.88512e+06	6.62942e+06	2982866	3.57019e+06	-1.52062	-1.27377	1.19643	0.440668	0.720402	0.486247
Ttn;Ttn	Titin;Titin iso2	§21847;13520	Titin	SDAGKYTITLK*NVAGTK	1.83199e+07	1.34471e+07	1.79343e+07	1.10361e+07	1.26575e+07	1.30469e+07	1.00576e+07	1.27044e+07	1.61647e+07	-1.34335	-1.43067	-1.06266	0.0619538	0.20279	0.716947
Ttn;Ttn	Titin;Titin iso2	§21904;13577	Titin	WGPPKDDGGSEITNYVLEK*R	9.72707e+07	3.23321e+07	8.76969e+07	5.48956e+07	5.48545e+07	5.90305e+07	3.19594e+07	4.33997e+07	8.74302e+07	-1.2785	-1.49572	-1.16733	0.469982	0.528738	0.911967
Ttn;Ttn	Titin;Titin iso2	§21921;13594	Titin	WVTCASAVQK*TTFR	1.38841e+07	6.22893e+06	1.63133e+07	5.55728e+06	9.80545e+06	6.91148e+06	8.90268e+06	7.39308e+06	9.63566e+06	-1.62397	-1.61098	1.01029	0.224544	0.323515	0.437886
Ttn;Ttn	Titin;Titin iso2	§22709;14382	Titin	SYSTVTTK*CHK	4.31691e+07	2.74621e+07	4.54026e+07	3.17394e+07	2.77076e+07	3.70834e+07	2.55497e+07	2.96786e+07	3.77615e+07	-1.19367	-1.39819	-1.16876	0.357952	0.31475	0.806009
Ttn;Ttn	Titin;Titin iso2	§23682;15355	Titin	GRPAPEVK*WAR	9.28388e+06	5.59903e+06	9.78677e+06	5.64963e+06	5.73234e+06	2.55404e+06	5.65194e+06	6.89857e+06	7.52299e+06	-1.79662	-1.34155	1.34216	0.100847	0.34437	0.158452
Ttn;Ttn	Titin;Titin iso2	§24489;16162	Titin	VLK*LLEGNEYIFR	8.26798e+07	3.59279e+07	1.13039e+08	6.40389e+07	7.30589e+07	7.26021e+07	9.9754e+07	7.49759e+07	7.69544e+07	-1.09696	-1.03131	1.06601	0.762568	0.792856	0.173986
Ttn;Ttn	Titin;Titin iso2	§24626;16299	Titin	ACDPIYK*PGPPNNPK	389800	200000	200000	350070	301306	200000	434004	329364	326200	-1.21893	-1.14672	1.06532	0.803417	0.240233	0.233599
Ttn;Ttn	Titin;Titin iso2	§24878;16551	Titin	SYAAVVTNCHK*NSWK	4.75377e+07	3.89428e+07	5.04526e+07	2.19083e+07	2.20532e+07	1.34523e+07	3.77953e+07	4.23398e+07	2.19902e+07	-2.36841	-1.50243	1.57987	0.0040676	0.176057	0.0931995
Ttn;Ttn	Titin;Titin iso2	§25571;17244	Titin	VTK*LLEGNK	5.49108e+06	2.97528e+06	5.3984e+06	3.04278e+06	3.17334e+06	1.64122e+06	3.76219e+06	5.05112e+06	3.23707e+06	-1.68416	-1.28923	1.30922	0.104938	0.572132	0.127538
Ttn;Ttn	Titin;Titin iso2	§27218;§18891	Titin	GRPQATVAWK*K	9.1827e+08	6.64605e+08	8.30825e+08	4.73421e+08	4.77831e+08	3.9668e+08	4.58201e+08	5.97507e+08	6.15838e+08	-1.7782	-1.61802	1.10142	0.0108112	0.0506517	0.127934
Ttn;Ttn	Titin;Titin iso2	§27460;19133	Titin	VYAENIAGIGK*CSK	1.74694e+06	575469	1.78228e+06	1.84859e+06	200000	1.08083e+06	1.42417e+06	483005	200000	1.00825	-1.47617	-1.48507	0.62761	0.286865	0.602275
Ttn;Ttn	Titin;Titin iso2	§29160;20833	Titin	VLDTPAACQK*LQVK	3.29436e+07	1.58672e+07	4.3894e+07	2.72527e+07	2.77918e+07	2.40081e+07	2.8187e+07	2.98832e+07	3.74208e+07	-1.16453	-1.08782	1.07288	0.610167	0.919522	0.149245
Ttn;Ttn	Titin;Titin iso2	§29823;21496	Titin	GVYTVEAK*NVSGSTK	200000	785591	1.4575e+06	944799	1.15171e+06	1.37932e+06	616290	800002	715914	1.19834	-1.59396	-1.90589	0.42107	0.791755	0.0302988
Ttn;Ttn	Titin;Titin iso2	§29830;21503	Titin	GVYTVEAKNVSGSTK*	200000	785591	1.4575e+06	944799	1.15171e+06	1.37932e+06	616290	800002	715914	1.19834	-1.59396	-1.90589	0.42107	0.791755	0.0302988
Ttn;Ttn	Titin;Titin iso2	§29836;21509	Titin	AEVTVK*VQDTPGK	3.13513e+06	3.11115e+06	2.68948e+06	1.65839e+06	2.15565e+06	2.65515e+06	1.89967e+06	2.10011e+06	2.20869e+06	-1.37156	-1.6068	-1.16893	0.0631235	0.00598163	0.787568
Ttn;Ttn	Titin;Titin iso2	§30099;21772	Titin	VNTEPCVK*TR	9.11102e+06	8.62695e+06	1.09627e+07	5.07984e+06	4.48227e+06	1.3336e+07	6.02018e+06	7.3796e+06	5.32743e+06	-1.14976	-1.71726	-1.49029	0.547094	0.0234922	0.658795
Ttn;Ttn	Titin;Titin iso2	§30935;22608	Titin	VLDSPGPCGK*LTVSR	1.78063e+06	538192	2.73291e+06	842290	901062	683205	2.43183e+06	1.43339e+06	667041	-2.06735	-1.12346	1.84422	0.242549	0.842196	0.244625
Ttn;Ttn	Titin;Titin iso2	§31968;23641	Titin	EGQDISK*R	1.82061e+06	1.87942e+06	3.68506e+06	1.54243e+06	1.58816e+06	1.55782e+06	2.37666e+06	2.49851e+06	2.22708e+06	-1.63821	-1.22026	1.34547	0.215858	0.885933	0.000539923
Ttn;Ttn	Titin;Titin iso2	§32104;23777	Titin	VSAENQFGISKPLK*SEEPVIPK	1.22551e+07	1.35994e+07	1.21302e+07	5.74542e+06	4.61872e+06	2.95749e+06	1.54478e+07	1.30077e+07	2.88123e+06	-2.8315	-1.35823	2.0893	0.000928192	0.598092	0.201372
Ttn;Ttn	Titin;Titin iso2	§32463;24136	Titin	LLQNSEK*ITIENTEHYTHLVMK	8.6021e+07	5.92989e+07	8.7114e+07	5.03855e+07	5.02161e+07	5.08738e+07	5.84749e+07	7.04245e+07	4.48683e+07	-1.52378	-1.49882	1.0189	0.04129	0.170366	0.371263
Ttn;Ttn	Titin;Titin iso2	§3966;3920	Titin	SEPQVPFQHTCTEGK*ILMASADTLK	699393	437021	546817	572087	1.66212e+06	325232	902959	663648	983091	1.88462	1.27132	-1.47915	0.522933	0.0777796	0.994226
Ttn;Ttn	Titin;Titin iso2	12888;4561	Titin	LRPGSGGEK*PPDEAPFTYQLK	4.95554e+06	2.78019e+06	6.49035e+06	2.97577e+06	1.17922e+07	2.35448e+06	2.18726e+06	5954460	2.88764e+06	1.10975	-1.5785	-1.74788	0.780036	0.537042	0.567012
Ttn;Ttn	Titin;Titin iso2	13043;4716	Titin	IVVEK*PGR	3.44806e+07	2.46278e+07	3.15707e+07	2.2131e+07	2.07992e+07	2.21662e+07	1.74259e+07	2.08984e+07	2.68904e+07	-1.3833	-1.55805	-1.12385	0.04484	0.102488	0.989444
Ttn;Ttn	Titin;Titin iso2	13107;4780	Titin	EWLVKPIRDQHVK*PK	2.26349e+06	1.33731e+06	2.34878e+06	1.33314e+06	801245	1.62447e+06	1.36553e+06	2.3236e+06	1.54536e+06	-1.42465	-1.20993	1.18006	0.144742	0.614758	0.26536
Ttn;Ttn	Titin;Titin iso2	13109;4782	Titin	EWLVKPIRDQHVKPK*	2.26349e+06	1.33731e+06	2.34878e+06	1.33314e+06	801245	1.62447e+06	1.36553e+06	2.3236e+06	1.54536e+06	-1.42465	-1.20993	1.18006	0.144742	0.614758	0.26536
Ttn;Ttn	Titin;Titin iso2	13246;4919	Titin	FLTLHK*VK	6.7696e+07	4.84421e+07	4.09122e+07	3.90176e+07	2.14894e+07	3.10235e+07	3.88928e+07	4.52551e+07	2.56354e+07	-1.70388	-1.68259	1.01488	0.0818932	0.184901	0.472862
Ttn;Ttn	Titin;Titin iso2	13364;5037	Titin	LK*FISPLEDQTVKEGQTATFVCELSHEK	2.54824e+07	1.92681e+07	2.59021e+07	2.05358e+07	2.08077e+07	2.16843e+07	1.46052e+07	1.34324e+07	2.94198e+07	-1.10817	-1.37784	-1.24061	0.307021	0.4742	0.736989
Ttn;Ttn	Titin;Titin iso2	13401;5074	Titin	NDVK*LHTTR	1.23556e+08	8.8943e+07	1.31617e+08	7.74609e+07	7.28418e+07	8.3112e+07	8.80808e+07	9.92053e+07	8.09213e+07	-1.464	-1.43764	1.02058	0.0514169	0.147809	0.129687
Ttn;Ttn	Titin;Titin iso2	13457;5130	Titin	VLEADPYFTVK*LHDKTGVEKDEIILK	2.54294e+07	1.54093e+07	3.52924e+07	2.30794e+07	2.14744e+07	1.56839e+07	1.72374e+07	2.02806e+07	1.2718e+07	-1.2024	-1.69811	-1.40915	0.43851	0.232868	0.348449
Ttn;Ttn	Titin;Titin iso2	13461;5134	Titin	LHDK*TGVEKDEIILK	1.99931e+08	1.02072e+08	1.57371e+08	1.09205e+08	8.12247e+07	7.60345e+07	1.15704e+08	1.27197e+08	5.88482e+07	-1.71195	-1.70584	1.0058	0.0998496	0.211299	0.643108
Ttn;Ttn	Titin;Titin iso2	13466;5139	Titin	LHDKTGVEK*DEIILK	5.42287e+07	2.49736e+07	4.45259e+07	3.62737e+07	3.17986e+07	4.09697e+07	2.2532e+07	2.75274e+07	4.75598e+07	-1.12678	-1.42021	-1.25763	0.615443	0.491687	0.662505
Ttn;Ttn	Titin;Titin iso2	13472;5145	Titin	LHDKTGVEKDEIILK*CEVSKDVPVK	3.77246e+07	6.89414e+06	1.40463e+07	2.48557e+07	1.35571e+07	1.90737e+07	7.43397e+06	7.97359e+06	1.06783e+07	-1.01339	-2.51996	-2.48117	0.970161	0.310952	0.0374052
Ttn;Ttn	Titin;Titin iso2	13477;5150	Titin	LHDKTGVEKDEIILKCEVSK*DVPVK	3.77246e+07	6.89414e+06	1.40463e+07	2.48557e+07	1.35571e+07	1.90737e+07	7.43397e+06	7.97359e+06	1.06783e+07	-1.01339	-2.51996	-2.48117	0.970161	0.310952	0.0374052
Ttn;Ttn	Titin;Titin iso2	13517;5190	Titin	DK*GEYVCDCGTDTTK	418159	200000	328284	200000	200000	200000	200000	200000	200000	-1.77874	-2.00708	-1.12589	0.142166	0.142166	–
Ttn;Ttn	Titin;Titin iso2	13705;5378	Titin	SAAFEDEAKYMFEAEDK*R	1.35904e+07	7.45673e+06	8.18711e+06	8.141e+06	6.55933e+06	2.61468e+06	1.47506e+06	4.47813e+06	5.74015e+06	-1.67662	-2.80138	-1.66717	0.192547	0.0646787	0.417284
Ttn;Ttn	Titin;Titin iso2	14223;5896	Titin	ILVINK*CLLNDEAEYSCEVR	5.47322e+07	4.17595e+07	4.25399e+07	3.6199e+07	2.77286e+07	3.13263e+07	3.30928e+07	3.84843e+07	3.05533e+07	-1.44943	-1.49473	-1.02898	0.039956	0.0627225	0.536013
Ttn;Ttn	Titin;Titin iso2	14428;6101	Titin	AAAHLTVIEK*LR	2.09129e+06	594595	200000	2.15044e+06	615507	907026	350776	1.04677e+06	2.43458e+06	-1.08925	-1.17803	-1.07913	0.74211	0.726607	0.948538
Ttn;Ttn	Titin;Titin iso2	14545;6218	Titin	SVTFWCK*VNR	7.34705e+07	1.21988e+07	4.16649e+07	3.9772e+07	3.21001e+07	2.46757e+07	3.5792e+07	2.69576e+07	2.99766e+07	-1.30969	-1.53872	-1.17229	0.603365	0.553966	0.81403
Ttn;Ttn	Titin;Titin iso2	14582;6255	Titin	HSLIIK*DCGFPDEGEYVVTAGQDK	1.27578e+07	1.03677e+07	1.33305e+07	1.85419e+07	1.28868e+07	1.40559e+07	1.09123e+07	1.19661e+07	1.05513e+07	1.25641	-1.22195	-1.53189	0.197207	0.370881	0.0863179
Ttn;Ttn	Titin;Titin iso2	14643;6316	Titin	ANVK*WYR	1.62655e+07	7.25171e+06	1.20287e+07	5.68955e+06	5.86646e+06	6.17404e+06	6.39367e+06	6.48601e+06	9.32371e+06	-1.99088	-1.79386	1.11228	0.0850164	0.184329	0.199804
Ttn;Ttn	Titin;Titin iso2	14763;6436	Titin	LQICDIK*PR	1.70999e+07	7.68608e+06	2.3137e+07	1.471e+07	1.41535e+07	1.1264e+07	3.00428e+07	2.28491e+07	1.48627e+07	-1.16924	1.2798	1.49969	0.603899	0.351853	0.110834
Ttn;Ttn	Titin;Titin iso2	15349;7022	Titin	EYLFK*VCAR	4.19257e+07	2.93738e+07	4.2357e+07	2.74447e+07	2.8119e+07	3.42663e+07	2.24171e+07	2.42236e+07	3.53344e+07	-1.25643	-1.55357	-1.23377	0.171861	0.14631	0.598489
Ttn;Ttn	Titin;Titin iso2	15612;7285	Titin	ITNYVVERK*	3.47445e+06	1.68694e+06	1.21174e+06	1.19737e+06	2.10225e+06	2.25571e+06	2.31732e+06	1.81176e+06	200000	-1.24025	-1.20048	1.03541	0.739223	0.508331	0.59997
Ttn;Ttn	Titin;Titin iso2	15635;7308	Titin	ATK*LTPNKEYIFR	1.93599e+07	3.09181e+06	1.40302e+07	1.48456e+07	1.13254e+07	1.24472e+07	8.81974e+06	8.42872e+06	1.58995e+07	1.06598	-1.23321	-1.31169	0.891469	0.846121	0.527812
Ttn;Ttn	Titin;Titin iso2	15911;7584	Titin	NYIVEK*R	1.57526e+07	9.84578e+06	1.3677e+07	8.83044e+06	8.30787e+06	1.11414e+07	3.59098e+06	6.0877e+06	1.42112e+07	-1.37915	-1.84215	-1.33277	0.131378	0.231965	0.682362
Ttn;Ttn	Titin;Titin iso2	15927;7600	Titin	GWQTVDTTVK*DTK	4.95841e+06	1.97075e+06	6.55932e+06	2.88e+06	3.60039e+06	2.38355e+06	4.41213e+06	4.27568e+06	9.13507e+06	-1.48006	1.20398	1.78589	0.329687	0.527053	0.142012
Ttn;Ttn	Titin;Titin iso2	15930;7603	Titin	GWQTVDTTVKDTK*	4.95841e+06	1.97075e+06	6.55932e+06	2.88e+06	3.60039e+06	2.38355e+06	4.41213e+06	4.27568e+06	9.13507e+06	-1.48006	1.20398	1.78589	0.329687	0.527053	0.142012
Ttn;Ttn	Titin;Titin iso2	16129;7802	Titin	VNSRPIK*DLK	2.46114e+06	1.46712e+06	809060	1.77528e+06	1.33429e+06	200000	1.24672e+06	1.3781e+06	1.93719e+06	-1.10694	-1.35107	-1.21786	0.517527	0.916702	0.462832
Ttn;Ttn	Titin;Titin iso2	16481;8154	Titin	ATPPTKAVDPIDAPKVILRTSLEVK*R	1.18842e+08	8.22574e+07	1.20753e+07	9.41627e+07	7.23947e+07	4.68968e+07	6.1567e+07	8.20012e+07	3.01773e+07	-1.08257	-1.46291	-1.34835	0.997954	0.724579	0.550693
Ttn;Ttn	Titin;Titin iso2	16650;8323	Titin	NCK*YSVTK	1.62268e+07	1.0052e+07	1.64511e+07	1.15558e+07	1.21535e+07	1.52854e+07	8.17171e+06	1.089e+07	2.03052e+07	-1.08816	-1.21624	-1.11524	0.630528	0.804188	0.975859
Ttn;Ttn	Titin;Titin iso2	16843;8516	Titin	CTEK*MIK	1.69823e+07	9.81887e+06	2.0915e+07	1.30332e+07	1.3338e+07	1.45574e+07	1.36649e+07	1.39208e+07	1.84835e+07	-1.15772	-1.16057	-1.00026	0.528414	0.886355	0.353264
Ttn;Ttn	Titin;Titin iso2	16862;8535	Titin	EGADYK*LR	5.64913e+06	4.27398e+06	4.02679e+06	3.32421e+06	3.83515e+06	3.13535e+06	1.98837e+06	3.78969e+06	5.93421e+06	-1.34562	-1.33459	1.01049	0.0895545	0.582015	0.704491
Ttn;Ttn	Titin;Titin iso2	16974;8647	Titin	YVITATNSCGSK*FAAVR	8.42482e+06	6.76984e+06	1.51057e+07	7.66402e+06	1.11186e+07	6.73104e+06	7.32294e+06	8.53443e+06	2.06112e+07	-1.17935	1.07412	1.26955	0.608629	0.699098	0.457673
Ttn;Ttn	Titin;Titin iso2	17055;8728	Titin	SKCDITGLIEGQEYK*FR	2.38953e+07	1.52019e+07	2.76244e+07	1.78662e+07	1.60598e+07	1.92957e+07	1.20572e+07	1.54076e+07	2.18547e+07	-1.24492	-1.51589	-1.21497	0.301616	0.282052	0.689212
Ttn;Ttn	Titin;Titin iso2	17683;§9356	Titin	YSITAK*NK	3.37492e+06	2.64402e+06	3.36977e+06	1.66832e+06	1.31254e+06	1.14436e+06	2.91713e+06	2.67598e+06	2.33804e+06	-2.26008	-1.32644	1.70763	0.00365971	0.175147	0.00512293
Ttn;Ttn	Titin;Titin iso2	17708;9381	Titin	VMDAPGPPKDLK*VSDITR	3.9696e+06	3.51589e+06	2.23485e+06	2.38705e+06	4.11406e+06	5.73379e+06	3.00158e+06	3301401	2.25909e+06	1.15578	-1.23449	-1.42366	0.487425	0.55794	0.2941
Ttn;Ttn	Titin;Titin iso2	17722;9395	Titin	LSWK*MPDDDGGDRIK	2.10676e+07	1.0286e+07	2.30048e+07	1.75082e+07	1.75129e+07	7.90664e+06	2.40919e+07	1.52687e+07	1.90955e+07	-1.25746	-1.04197	1.20947	0.495681	0.786203	0.274923
Ttn;Ttn	Titin;Titin iso2	17739;9412	Titin	GYVIEK*K	2.44944e+06	4.04944e+06	6.43931e+06	4.89001e+06	4.0732e+06	4.07138e+06	7.98397e+06	5281877	3.92458e+06	-1.1249	1.05562	1.1901	0.979765	0.442199	0.320926
Ttn;Ttn	Titin;Titin iso2	17961;9634	Titin	EPVVYDTHVNK*QVVDDTCTLVIPQSR	1.61781e+07	8.99254e+06	1.36329e+07	3.34075e+06	4.06012e+06	9.29907e+06	6.24037e+06	7.33291e+06	4.34925e+06	-2.30739	-2.426	-1.04909	0.059231	0.0377705	0.853533
Ttn;Ttn	Titin;Titin iso2	18677;10350	Titin	RSDSGK*YCVVVENSTGSR	642291	299334	785963	456785	200000	200000	592423	291823	336969	-1.25191	-1.58513	-1.26339	0.158751	0.382073	0.392397
Ttn;Ttn	Titin;Titin iso2	18764;10437	Titin	TTCKVPK*LLEGKDYIFR	7.37906e+06	4.33307e+06	9.4849e+06	5.19874e+06	7.04451e+06	3.53735e+06	1.08333e+07	9.30064e+06	4.87979e+06	-1.33388	1.05314	1.40786	0.374069	0.613851	0.208064
Ttn;Ttn	Titin;Titin iso2	19449;11122	Titin	KGTWGVVSAGSSK*LK	6.6351e+06	2.92762e+06	2.33096e+06	3.694e+06	3.06255e+06	724630	5.73165e+06	5.31946e+06	3.65589e+06	-1.70885	1.07137	1.83484	0.415586	0.562845	0.0945072
Ttn;Ttn	Titin;Titin iso2	20049;11722	Titin	VKIDTSAESSK*FSLTK	1.34021e+07	1.02799e+07	1.32071e+07	9.03969e+06	6.80203e+06	2.23245e+06	5.71509e+06	5.49225e+06	6.93862e+06	-2.02677	-2.2779	-1.12144	0.0490241	0.00482724	0.991259
Ttn;Ttn	Titin;Titin iso2	20093;11766	Titin	NLK*ITDVSSDR	9.18823e+07	6.48662e+07	7.28649e+07	6.01176e+07	5.52731e+07	5.79751e+07	4.56201e+07	5.75445e+07	6.36988e+07	-1.31522	-1.54189	-1.16976	0.0824774	0.0951165	0.713072
Ttn;Ttn	Titin;Titin iso2	20164;11837	Titin	VRAENK*IGTGPPTESKPVIAK	5.96062e+06	5.83817e+06	6.60437e+06	3.27262e+06	1.92099e+06	1.76641e+06	4.13938e+06	3.89048e+06	1.87412e+06	-2.62571	-2.0821	1.26387	0.00203421	0.0199532	0.318558
Ttn;Ttn	Titin;Titin iso2	20181;11854	Titin	TK*YDRPGRPDPPEVTK	6.33813e+06	5.1009e+06	8.7786e+06	5.68784e+06	3.82157e+06	4.30609e+06	5.71398e+06	6.80158e+06	4.60518e+06	-1.45321	-1.3232	1.10068	0.154256	0.45622	0.262432
Ttn;Ttn	Titin;Titin iso2	20338;12011	Titin	IADASPDEGWK*R	5.39298e+06	1.51644e+06	3.36789e+06	1.49337e+06	3.77088e+06	4.95616e+06	6.49027e+06	6126790	1.97101e+06	-1.00194	1.26251	1.26775	0.990589	0.476584	0.457041
Ttn;Ttn	Titin;Titin iso2	20774;12447	Titin	KDSGYYSLTAENSSGSDTQKIK*	1.05435e+06	461340	855897	410175	567927	556024	595638	487728	648859	-1.50973	-1.46345	1.0339	0.19888	0.303382	0.395348
Ttn;Ttn	Titin;Titin iso2	21188;12861	Titin	INK*MYADR	2.71994e+07	2.31854e+07	3.26731e+07	1.56656e+07	1.4105e+07	1.40656e+07	2.44664e+07	2.52031e+07	1.33953e+07	-1.88154	-1.47575	1.27779	0.00951995	0.229672	0.171739
Ttn;Ttn	Titin;Titin iso2	21240;12913	Titin	ETSRPNWAQVSATVPITSCTVEK*LIEGHEYQFR	2.09483e+07	1.08021e+07	3.2463e+07	1.40399e+07	1.4656e+07	9.82641e+06	1.83871e+07	2.66315e+07	2.87753e+07	-1.6553	1.0256	1.70142	0.254269	0.672452	0.0286147
Ttn;Ttn	Titin;Titin iso2	21361;13034	Titin	VTAINKAGPGK*PSDASK	1.44914e+07	1.10493e+07	1.34443e+07	9.22056e+06	7.79553e+06	6.54275e+06	1.11765e+07	1.14656e+07	7.0859e+06	-1.64327	-1.46943	1.12077	0.0158657	0.151372	0.271096
Ttn;Ttn	Titin;Titin iso2	21432;13105	Titin	CNLPEK*LQK	1.22388e+07	6.37457e+06	1.40499e+07	1.14518e+07	8.30119e+06	8.26914e+06	9.11624e+06	9.40554e+06	1.36498e+07	-1.12878	-1.07712	1.05028	0.57617	0.955182	0.486447
Ttn;Ttn	Titin;Titin iso2	21470;13143	Titin	IGYSDPSDVPDK*HCPK	1.87038e+06	1.28562e+06	2.03113e+06	319901	1.4356e+06	1.05984e+06	377247	537350	1.64784e+06	-1.82961	-2.26825	-1.23701	0.118206	0.129499	0.878322
Ttn;Ttn	Titin;Titin iso2	21474;13147	Titin	IGYSDPSDVPDKHCPK*	1.87038e+06	1.28562e+06	2.03113e+06	319901	1.4356e+06	1.05984e+06	377247	537350	1.64784e+06	-1.82961	-2.26825	-1.23701	0.118206	0.129499	0.878322
Ttn;Ttn	Titin;Titin iso2	21547;13220	Titin	CENVNK*YDAGKYILTLENSCGKK	980355	823972	1.70516e+06	1.17985e+06	825799	452694	311825	645052	838177	-1.30117	-2.1907	-1.67994	0.364957	0.140911	0.443354
Ttn;Ttn	Titin;Titin iso2	21552;13225	Titin	CENVNKYDAGK*YILTLENSCGKK	980355	823972	1.70516e+06	1.17985e+06	825799	452694	311825	645052	838177	-1.30117	-2.1907	-1.67994	0.364957	0.140911	0.443354
Ttn;Ttn	Titin;Titin iso2	21873;13546	Titin	VVGKPGIPTGPIK*FDEVTAEAMTLK	4.11519e+07	2.65834e+07	4.3732e+07	2.11505e+07	1.95625e+07	2.50306e+07	2.16326e+07	2.59164e+07	4.30237e+07	-1.68368	-1.37901	1.22362	0.0523671	0.455511	0.286372
Ttn;Ttn	Titin;Titin iso2	21911;13584	Titin	DSVNNK*WVTCASAVQK	9.84912e+06	3.66149e+06	1.64246e+07	8.34921e+06	1.12531e+07	6.73693e+06	5.96892e+06	4.19152e+06	1.29308e+07	-1.34742	-1.56621	-1.15982	0.77473	0.642339	0.734434
Ttn;Ttn	Titin;Titin iso2	22324;13997	Titin	HVVTK*LIQGNEYLFR	1.44361e+07	9.46808e+06	1.95402e+07	1.07548e+07	9.99667e+06	6.67692e+06	1.62258e+07	1.42775e+07	1.00114e+07	-1.57289	-1.14244	1.37982	0.167009	0.790487	0.121068
Ttn;Ttn	Titin;Titin iso2	22382;14055	Titin	NTATVSWK*RPTDDGGSEITGYHVERR	2.51156e+06	1.16573e+06	2.91671e+06	1.99151e+06	1.99576e+06	1.39013e+06	1.36282e+06	1.5053e+06	1.97608e+06	-1.2177	-1.52526	-1.24982	0.513413	0.356984	0.551229
Ttn;Ttn	Titin;Titin iso2	22412;14085	Titin	ATK*TPVSDLR	2.00053e+07	1.01883e+07	1.77556e+07	1.11714e+07	1.02429e+07	9.28371e+06	9.04741e+06	1.18043e+07	1.07468e+07	-1.55109	-1.70033	-1.09381	0.129516	0.151104	0.772542
Ttn;Ttn	Titin;Titin iso2	22607;14280	Titin	DNINLK*HR	4.50038e+07	3.70075e+07	3.70948e+07	2.95227e+07	2.49652e+07	2.68771e+07	2.18362e+07	2.93785e+07	3.29002e+07	-1.45365	-1.58664	-1.08908	0.0131877	0.0501201	0.807451
Ttn;Ttn	Titin;Titin iso2	22633;14306	Titin	YDTGK*FVMTIENPAGKK	2.00235e+07	2.46583e+07	1.26642e+07	1.18364e+07	1.20954e+07	2.03309e+07	8.78916e+06	6.18789e+06	8.39033e+06	-1.28656	-2.74986	-2.13267	0.384422	0.0341913	0.074499
Ttn;Ttn	Titin;Titin iso2	22712;14385	Titin	SYSTVTTKCHK*	4.21505e+06	3.11217e+06	5.63024e+06	2.77915e+06	3.04396e+06	4.60214e+06	2.35801e+06	3.76788e+06	5.2671e+06	-1.23424	-1.27438	-1.03025	0.412846	0.663515	0.766379
Ttn;Ttn	Titin;Titin iso2	22883;14556	Titin	AGDNIKVEIPVLGRPK*PTVTWKK	1.356e+07	6.6984e+06	9.3874e+06	7.33917e+06	6.9045e+06	3.50831e+06	5.36619e+06	8.65487e+06	7.48893e+06	-1.65837	-1.61106	1.03164	0.164728	0.288213	0.463516
Ttn;Ttn	Titin;Titin iso2	22890;14563	Titin	AGDNIKVEIPVLGRPKPTVTWKK*	1.356e+07	6.6984e+06	9.3874e+06	7.33917e+06	6.9045e+06	3.50831e+06	5.36619e+06	8.65487e+06	7.48893e+06	-1.65837	-1.61106	1.03164	0.164728	0.288213	0.463516
Ttn;Ttn	Titin;Titin iso2	22896;14569	Titin	KGDQILK*QTQR	1.02661e+07	5.3858e+06	7.67007e+06	5.08439e+06	6.82634e+06	7.53304e+06	3.94036e+06	4.42839e+06	5.15243e+06	-1.19111	-1.93272	-1.61905	0.460892	0.0878137	0.0710317
Ttn;Ttn	Titin;Titin iso2	23184;14857	Titin	ITSYVVEK*R	5.477e+06	1.08801e+06	6.1755e+06	3.96206e+06	4.65988e+06	6.065e+06	2.06889e+06	3.64792e+06	8.11694e+06	1.16086	1.00951	-1.14739	0.723369	0.887201	0.889057
Ttn;Ttn	Titin;Titin iso2	23544;15217	Titin	ACDTVFK*PGPPGNPR	2.701e+06	1.90113e+06	1.90075e+06	1.54608e+06	1.41723e+06	953549	3.34899e+06	2.81314e+06	2.04172e+06	-1.64867	1.12589	1.8603	0.0552578	0.288594	0.0271999
Ttn;Ttn	Titin;Titin iso2	23748;15421	Titin	VLDTPGPPQNLK*IK	3.07997e+07	2.54984e+07	3.09423e+07	1.42154e+07	1.05938e+07	1.27706e+07	1.39166e+07	1.7756e+07	1.36636e+07	-2.3053	-2.15621	1.0715	0.00134468	0.00330084	0.201101
Ttn;Ttn	Titin;Titin iso2	23779;15452	Titin	IKNYIVEK*R	7.39801e+06	4.04925e+06	5.5824e+06	3.44663e+06	4.1979e+06	5.73524e+06	2.45483e+06	2.85383e+06	8.00902e+06	-1.26393	-1.43283	-1.13114	0.360469	0.575767	0.991878
Ttn;Ttn	Titin;Titin iso2	23796;15469	Titin	AYSTVATNCHK*TSWK	1.57655e+07	1.11062e+07	1.62489e+07	7.53591e+06	6.64908e+06	4.92553e+06	1.12348e+07	1.31251e+07	8.13517e+06	-2.24067	-1.48691	1.51025	0.0114926	0.181407	0.0533305
Ttn;Ttn	Titin;Titin iso2	23800;15473	Titin	TSWK*VDQLQEGCSYYFR	2.93347e+07	1.68976e+07	2.93748e+07	1.37834e+07	1.54187e+07	9.77903e+06	2.04742e+07	1.51948e+07	2.09084e+07	-1.92607	-1.4974	1.28911	0.0526263	0.234909	0.077696
Ttn;Ttn	Titin;Titin iso2	23997;15670	Titin	VNAESTENNSLLTIK*EACREDVGHYTVK	5.25961e+06	3.71463e+06	4.00659e+06	3.28001e+06	3.02043e+06	2.3614e+06	5.45054e+06	3.60287e+06	2.06327e+06	-1.48819	-1.30842	1.1399	0.0580998	0.598411	0.465999
Ttn;Ttn	Titin;Titin iso2	24010;15683	Titin	VNAESTENNSLLTIKEACREDVGHYTVK*	5.25961e+06	3.71463e+06	4.00659e+06	3.28001e+06	3.02043e+06	2.3614e+06	5.45054e+06	3.60287e+06	2.06327e+06	-1.48819	-1.30842	1.1399	0.0580998	0.598411	0.465999
Ttn;Ttn	Titin;Titin iso2	24188;15861	Titin	LNKTPIPQTK*FK	3.29793e+06	546615	2.31324e+06	2.42045e+06	1.76092e+06	2.02685e+06	1.67441e+06	1.36844e+06	1.54916e+06	1.01526	-1.50259	-1.52216	0.984763	0.554319	0.0632169
Ttn;Ttn	Titin;Titin iso2	24406;16079	Titin	VDSGNYILK*AK	2.04743e+07	1.45563e+07	1.84832e+07	1.17034e+07	1.14432e+07	1.29142e+07	8.50253e+06	1.12665e+07	1.70828e+07	-1.47365	-1.62714	-1.10172	0.0317356	0.144562	0.923196
Ttn;Ttn	Titin;Titin iso2	24695;16368	Titin	LLEK*HEYNFR	1.2508e+07	8.46832e+06	1.4667e+07	8.91895e+06	9.98631e+06	1.0047e+07	1.04129e+07	8995805	1.57878e+07	-1.22253	-1.08416	1.13011	0.295136	0.959458	0.377888
Ttn;Ttn	Titin;Titin iso2	24707;16380	Titin	ICAINK*AGVGEHADVPGPVMVEEK	3.45791e+06	4.27282e+06	3.9338e+06	885430	804681	1.02275e+06	2.81933e+06	3.08149e+06	1.79136e+06	-4.26977	-1.69917	2.51841	0.000259902	0.0448502	0.0141238
Ttn;Ttn	Titin;Titin iso2	24882;16555	Titin	SYAAVVTNCHKNSWK*	548015	572089	2.02455e+06	259243	556631	200000	542204	788069	338575	-2.79519	-2.14503	1.30597	0.229256	0.385334	0.270759
Ttn;Ttn	Titin;Titin iso2	24965;16638	Titin	NTDK*WSECAR	6.17801e+06	2.71315e+06	6.79575e+06	3.64675e+06	3.38905e+06	1.34125e+06	3.95408e+06	3.541e+06	837466	-1.85956	-2.10949	-1.13191	0.171592	0.200905	0.990874
Ttn;Ttn	Titin;Titin iso2	25263;16936	Titin	VNK*TIIHDTQFK	6.27578e+06	1.20449e+06	3.94709e+06	3.03727e+06	3.00624e+06	2.8161e+06	3.10774e+06	2.94152e+06	3.00482e+06	-1.45601	-1.60764	-1.10171	0.590958	0.618179	0.485352
Ttn;Ttn	Titin;Titin iso2	25322;16995	Titin	NSECYVARDPCDPPGTPEAIIVK*R	1.09283e+06	200000	1.05004e+06	661961	932717	658583	808650	438967	1.16996e+06	-1.33582	-1.63778	-1.22335	0.926599	0.948062	0.823275
Ttn;Ttn	Titin;Titin iso2	25524;17197	Titin	VLDRPGPPEGPVQVTGVTAEK*CTLAWSPPLQDGGSDISHYVVEKR	2.07464e+06	7.58512e+06	3.21925e+06	3.47609e+06	1.50637e+06	2.41731e+06	3.81055e+06	2.7463e+06	1.64216e+06	-1.79496	-1.7913	1.00425	0.361099	0.433088	0.768587
Ttn;Ttn	Titin;Titin iso2	25781;17454	Titin	LIEHQEYK*IR	2.2731e+07	5.94202e+06	2.03942e+07	1.85962e+07	1.52088e+07	1.60041e+07	1.88994e+07	1.54714e+07	1.97639e+07	1.02224	-1.01563	-1.03593	0.965342	0.770532	0.434723
Ttn;Ttn	Titin;Titin iso2	25943;17616	Titin	NYVIDK*R	1.12449e+07	9.96072e+06	9.94908e+06	6.66581e+06	7.60582e+06	9.25194e+06	3.73629e+06	5.9355e+06	7.06178e+06	-1.31518	-2.08619	-1.58274	0.0430129	0.0107792	0.140745
Ttn;Ttn	Titin;Titin iso2	26024;17697	Titin	ASEPPSPPGKVTLTDVSQTSASLMWEK*PEHDGGSR	2.69536e+07	1.35514e+07	2.08942e+07	1.43046e+07	1.21138e+07	1.16972e+07	6.27631e+06	9.06122e+06	1.68118e+07	-1.59965	-2.13997	-1.33483	0.121451	0.122677	0.574116
Ttn;Ttn	Titin;Titin iso2	26047;17720	Titin	GTEK*WSVVAESK	3.34758e+07	1.81515e+07	2.48542e+07	1.68858e+07	1.63994e+07	1.45961e+07	1.35238e+07	1.60873e+07	2.6809e+07	-1.58619	-1.51894	1.04658	0.100951	0.328845	0.528437
Ttn;Ttn	Titin;Titin iso2	26352;18025	Titin	LNKIPIQDTK*FK	2.01974e+06	409933	2.37299e+06	2.35286e+06	1.92311e+06	2.0111e+06	1.64552e+06	2.54545e+06	2.36913e+06	1.14752	1.04343	-1.09734	0.468325	0.427425	0.780213
Ttn;Ttn	Titin;Titin iso2	26354;18027	Titin	LNKIPIQDTKFK*	2.01974e+06	409933	2.37299e+06	2.35286e+06	1.92311e+06	2.0111e+06	1.64552e+06	2.54545e+06	2.36913e+06	1.14752	1.04343	-1.09734	0.468325	0.427425	0.780213
Ttn;Ttn	Titin;Titin iso2	26411;18084	Titin	NSVTLK*WK	9.08973e+06	8.45465e+06	9.58921e+06	8.5022e+06	9.91423e+06	7.60224e+06	999776	4795993	1.23871e+07	-1.0491	-1.62604	-1.54653	0.64565	0.425184	0.486938
Ttn;Ttn	Titin;Titin iso2	26558;18231	Titin	TTLIVK*DCIR	2.01615e+06	6.72342e+06	804517	200000	1.22153e+06	4.95405e+06	4.42253e+06	1269541	620279	-1.47271	-1.80422	-1.2224	0.671539	0.643188	0.991509
Ttn;Ttn	Titin;Titin iso2	26571;18244	Titin	TDGGQYTLK*LSNVGGTK	7.71572e+06	5.99402e+06	8.53757e+06	1.78914e+06	6.19301e+06	6.77709e+06	5.34095e+06	5.50327e+06	1.28566e+07	-1.49685	-1.0518	1.42628	0.225539	0.86068	0.367488
Ttn;Ttn	Titin;Titin iso2	26599;18272	Titin	VLDRPGPPEGPLK*VTGVTAEK	1.50317e+07	1.52486e+07	1.39741e+07	7.71884e+06	5.5238e+06	4.82009e+06	1.24357e+07	1.64695e+07	4.83346e+06	-2.43298	-1.46976	1.65901	0.00080292	0.365075	0.21198
Ttn;Ttn	Titin;Titin iso2	26607;18280	Titin	VLDRPGPPEGPLKVTGVTAEK*CYLAWNPPLQDGGASISHYIIEKR	1.87332e+07	1.23616e+07	1.74058e+07	9.82224e+06	7.84333e+06	7.94152e+06	4.26782e+06	8.95072e+06	1.31151e+07	-1.88084	-2.06374	-1.09482	0.0202631	0.0826983	0.931194
Ttn;Ttn	Titin;Titin iso2	26651;18324	Titin	LSWTQVSNEVQALNYK*VTK	7.54478e+07	6.59428e+07	8.23178e+07	3.22385e+07	4.00956e+07	2.60554e+07	6.66535e+07	6.27667e+07	3.34334e+07	-2.25787	-1.53923	1.47012	0.00260316	0.152803	0.12862
Ttn;Ttn	Titin;Titin iso2	26831;18504	Titin	GYVIELK*K	1.18843e+06	1.66843e+06	2.91354e+06	2.21286e+06	2.11604e+06	988748	1.71193e+06	915653	1.37797e+06	-1.07758	-1.75182	-1.62212	0.827019	0.355452	0.391526
Ttn;Ttn	Titin;Titin iso2	26856;18529	Titin	QFTVTK*LKENTEYNFR	4.35027e+07	2.86313e+07	3.29985e+07	3.34945e+07	2.97697e+07	3.14894e+07	2.66554e+07	2.94703e+07	2.75852e+07	-1.10115	-1.40726	-1.27518	0.488724	0.186983	0.0535015
Ttn;Ttn	Titin;Titin iso2	27047;18720	Titin	NTFK*IENLQEGCSYYFR	4.45542e+06	4.85951e+06	9.1789e+06	9.08187e+06	5.86711e+06	2.89161e+06	1.84581e+07	5697051	3.2837e+06	-1.07298	1.59364	1.71372	0.930362	0.57901	0.559726
Ttn;Ttn	Titin;Titin iso2	27104;18777	Titin	NTATIK*WEKPESDGGSKITGYVVEMQTK	6.99316e+06	6.40527e+06	6.16202e+06	3.04219e+06	2.89683e+06	1.71952e+06	3.08725e+06	3.92936e+06	5.61914e+06	-2.53628	-1.73459	1.46541	0.00122633	0.0422511	0.124034
Ttn;Ttn	Titin;Titin iso2	27107;18780	Titin	NTATIKWEK*PESDGGSK	5.46504e+06	2.59382e+06	3.02967e+06	2.68691e+06	1.8339e+06	1.676e+06	1.70559e+06	2.07176e+06	4.16304e+06	-1.77693	-1.56477	1.13809	0.160175	0.422799	0.521109
Ttn;Ttn	Titin;Titin iso2	27130;18803	Titin	GSEK*WSACTQVK	2.92613e+07	1.65023e+07	2.81771e+07	1.91791e+07	2.14514e+07	1.56758e+07	1.74671e+07	2.04439e+07	2.8581e+07	-1.30404	-1.24604	1.04886	0.253983	0.661771	0.413282
Ttn;Ttn	Titin;Titin iso2	27219;18892	Titin	GRPQATVAWKK*	9.1827e+08	6.64605e+08	8.30825e+08	4.73421e+08	4.77831e+08	3.9668e+08	4.58201e+08	5.97507e+08	6.15838e+08	-1.7782	-1.61802	1.10142	0.0108112	0.0506517	0.127934
Ttn;Ttn	Titin;Titin iso2	27463;19136	Titin	VYAENIAGIGKCSK*	1.74694e+06	575469	1.78228e+06	1.84859e+06	200000	1.08083e+06	1.42417e+06	483005	200000	1.00825	-1.47617	-1.48507	0.62761	0.286865	0.602275
Ttn;Ttn	Titin;Titin iso2	27493;19166	Titin	KSVSLK*WSKPR	2.32124e+06	1.11661e+06	2.29997e+06	1.51286e+06	1.69552e+06	1.41315e+06	795545	525751	2.45903e+06	-1.2329	-1.70074	-1.37643	0.411831	0.418288	0.669684
Ttn;Ttn	Titin;Titin iso2	27496;19169	Titin	KSVSLKWSK*PR	2.32124e+06	1.11661e+06	2.29997e+06	1.51286e+06	1.69552e+06	1.41315e+06	795545	525751	2.45903e+06	-1.2329	-1.70074	-1.37643	0.411831	0.418288	0.669684
Ttn;Ttn	Titin;Titin iso2	27671;19344	Titin	VLDK*PGPPAGPLEINGLTAEK	1.46212e+07	6.8344e+06	1.62318e+07	1.02825e+07	9.49257e+06	8.88717e+06	1.90371e+07	1.31589e+07	7.6997e+06	-1.30572	-1.0585	1.23629	0.362498	0.874537	0.319688
Ttn;Ttn	Titin;Titin iso2	28217;19890	Titin	CAVVK*TTHHVVSGLR	4.53809e+06	1.83774e+06	3.14586e+06	3.45522e+06	2.3767e+06	1.37637e+06	6.75043e+06	2.748e+06	1.5341e+06	-1.31174	1.03405	1.3594	0.477015	0.78877	0.491773
Ttn;Ttn	Titin;Titin iso2	28680;20353	Titin	AGTSVK*LR	1.43078e+07	9.95588e+06	1.44119e+07	1.22738e+07	9.8095e+06	1.20697e+07	6.43463e+06	1.12163e+07	1.34322e+07	-1.07022	-1.26952	-1.18361	0.416999	0.374372	0.667493
Ttn;Ttn	Titin;Titin iso2	28765;20438	Titin	VQILDKPGPPGGPIEFK*TVTAEK	1.89752e+07	1.16436e+07	1.89262e+07	1.21022e+07	9.32351e+06	9.00154e+06	9.87033e+06	1.93285e+07	1.30577e+07	-1.61697	-1.42002	1.14121	0.0723149	0.546753	0.251959
Ttn;Ttn	Titin;Titin iso2	28903;20576	Titin	SLAWLK*VLK	2.88622e+07	1.74336e+07	2.41145e+07	1.39175e+07	1.43913e+07	1.07775e+07	1.53238e+07	1.41136e+07	1.60444e+07	-1.78886	-1.73467	1.03352	0.0407256	0.0688486	0.167513
Ttn;Ttn	Titin;Titin iso2	29150;20823	Titin	SSTVSVK*VLDTPAACQK	722621	1.30048e+06	2.38896e+06	1.1168e+06	439667	1.27513e+06	493106	470427	1.02859e+06	-1.60615	-2.48167	-1.5417	0.393634	0.19678	0.423878
Ttn;Ttn	Titin;Titin iso2	29164;§20837	Titin	VLDTPAACQKLQVK*	3.29436e+07	1.58672e+07	4.3894e+07	2.72527e+07	2.77918e+07	2.40081e+07	2.8187e+07	2.98832e+07	3.74208e+07	-1.16453	-1.08782	1.07288	0.610167	0.919522	0.149245
Ttn;Ttn	Titin;Titin iso2	29207;20880	Titin	TWSVVSHK*CSGTSFK	2.0851e+07	1.61778e+07	1.94193e+07	1.20283e+07	1.19345e+07	6.37547e+06	1.43702e+07	1.49458e+07	1.15234e+07	-1.84767	-1.54878	1.19562	0.0200491	0.0403816	0.178445
Ttn;Ttn	Titin;Titin iso2	29214;20887	Titin	CSGTSFK*VTDLSEKTPFFFR	2.67559e+07	2.64024e+07	4.46906e+07	5.80509e+07	2.27386e+07	3.54284e+07	3.92125e+07	5.34344e+07	9.80804e+06	1.03535	-1.24972	-1.29105	0.635731	0.919069	0.794548
Ttn;Ttn	Titin;Titin iso2	29330;21003	Titin	NEK*GQSDPVTIGPLTVK	4.05802e+06	3.80331e+06	7.84785e+06	1.76781e+06	3.30319e+06	9.525e+06	3.75495e+06	2.31293e+06	9.25694e+06	-1.27108	-1.14862	1.10906	0.897644	0.961389	0.94274
Ttn;Ttn	Titin;Titin iso2	29413;21086	Titin	ITLSIK*NSK	3.22648e+07	1.58323e+07	1.78008e+07	2.16356e+07	4.91943e+06	9.42303e+06	1.77018e+07	1.65984e+07	2.04369e+07	-1.92044	-1.41588	1.35935	0.237998	0.521774	0.289223
Ttn;Ttn	Titin;Titin iso2	29494;21167	Titin	EASQTNWK*MVCSSVAR	5.90215e+06	2.50074e+06	2.77091e+06	3.90557e+06	2.17826e+06	1.02425e+06	5.81857e+06	2.77857e+06	1.64784e+06	-1.56104	-1.10749	1.41264	0.380326	0.860792	0.524295
Ttn;Ttn	Titin;Titin iso2	29540;21213	Titin	YGVSEPLASNIIVAK*HQFR	2.59237e+07	1.29569e+07	2.68578e+07	1.51228e+07	1.83314e+07	1.69354e+07	1.52737e+07	1.83818e+07	1.57478e+07	-1.29766	-1.47809	-1.13653	0.326635	0.301071	0.81835
Ttn;Ttn	Titin;Titin iso2	29663;21336	Titin	ETITLK*WNPPLRDGGSK	6.36256e+07	4.11609e+07	4.83242e+07	3.34003e+07	3.45473e+07	2.63808e+07	2.30521e+07	2.45158e+07	5.78554e+07	-1.61186	-1.62737	-1.0074	0.0508646	0.293469	0.766747
Ttn;Ttn	Titin;Titin iso2	30091;21764	Titin	ADLGDWHK*VNTEPCVK	2.55161e+07	1.90445e+07	8.68855e+06	6.91536e+06	5.80217e+06	9.3421e+06	5.78214e+06	5.35707e+06	3.89529e+06	-2.39707	-3.96864	-1.65198	0.106648	0.0612108	0.120721
Ttn;Ttn	Titin;Titin iso2	30276;21949	Titin	IHHYVIEK*R	1.1904e+07	7.47467e+06	8.3354e+06	1.1838e+07	7.83662e+06	1.21453e+07	1.29263e+07	9.23523e+06	1.17627e+07	1.26264	1.12616	-1.11872	0.519492	0.299821	0.711262
Ttn;Ttn	Titin;Titin iso2	30290;21963	Titin	SWQVVSEK*CTR	1.40084e+07	1.21256e+07	1.55759e+07	6.9213e+06	8.27238e+06	6.64945e+06	5.80675e+06	6.73889e+06	9.27581e+06	-1.89622	-2.14177	-1.12701	0.00405041	0.00996553	0.995293
Ttn;Ttn	Titin;Titin iso2	30471;22144	Titin	VTWK*LEEMR	4.48478e+07	2.88944e+07	3.93953e+07	2.41452e+07	2.58305e+07	2.19127e+07	2.60133e+07	3.13784e+07	3.83074e+07	-1.56283	-1.3247	1.18237	0.0461928	0.378874	0.100777
Ttn;Ttn	Titin;Titin iso2	30596;22269	Titin	VTHLTK*YK	9.71627e+06	2.335e+06	6.26568e+06	7.80089e+06	5.27421e+06	7.66619e+06	5.21944e+06	4.44713e+06	6.38256e+06	1.1403	-1.27885	-1.45506	0.741423	0.74901	0.191057
Ttn;Ttn	Titin;Titin iso2	30678;22351	Titin	NTILWVK*ENKVPCLECNYK	8.41209e+06	3.91773e+06	6.28757e+06	3.89473e+06	2.85359e+06	3.47936e+06	7.26832e+06	6.89127e+06	1.51669e+06	-1.80762	-1.33074	1.36135	0.103866	0.687598	0.389186
Ttn;Ttn	Titin;Titin iso2	30690;22363	Titin	ENKVPCLECNYK*VTGLVEGLEYQFR	7.8821e+06	2.10802e+06	6.00493e+06	8.61471e+06	8.32297e+06	1.90797e+06	5.97377e+06	3.69674e+06	3.60225e+06	1.18648	-1.35034	-1.59862	0.748978	0.652681	0.468489
Ttn;Ttn	Titin;Titin iso2	30897;22570	Titin	ATAVIK*YCDR	8.57311e+06	2.76321e+06	7.51027e+06	8.57506e+06	4.98082e+06	5.22475e+06	8.27858e+06	6.97655e+06	8.2702e+06	1.00349	1.114	1.11258	0.992258	0.443872	0.27041
Ttn;Ttn	Titin;Titin iso2	31322;22995	Titin	SATVLVK*VYDTPGPCPSVSVK	3.34151e+07	2.18063e+07	3.21147e+07	1.68344e+07	1.50685e+07	1.46543e+07	2.01752e+07	1.8568e+07	1.2675e+07	-1.86283	-1.90325	-1.01945	0.0219289	0.0503327	0.532675
Ttn;Ttn	Titin;Titin iso2	31374;23047	Titin	AFK*TVTTK	1.15314e+06	450735	2.91005e+06	1.11305e+06	1.39677e+06	1.56646e+06	2.82361e+06	2.6308e+06	1.18993e+06	-1.11085	1.25501	1.39721	0.853964	0.471811	0.182978
Ttn;Ttn	Titin;Titin iso2	31464;23137	Titin	LTGYVLEACK*AGTER	1.67591e+06	1.39166e+06	1.1386e+06	2.03266e+06	2.16268e+06	2.82148e+06	687844	1.94997e+06	2.20906e+06	1.66148	1.04242	-1.59036	0.0317268	0.688287	0.243716
Ttn;Ttn	Titin;Titin iso2	31584;23257	Titin	VTK*LTIR	1.29246e+08	6.08707e+07	9.05911e+07	8.22462e+07	6.76493e+07	7.00363e+07	7.13475e+07	7.24634e+07	7.40296e+07	-1.26745	-1.44389	-1.1367	0.37486	0.349773	0.886564
Ttn;Ttn	Titin;Titin iso2	31877;23550	Titin	CNTTPTK*IR	525422	667495	619134	320785	200000	200000	1.29985e+06	1.14636e+06	495823	-1.86982	1.44897	2.71529	0.00329211	0.206297	0.0413449
Ttn;Ttn	Titin;Titin iso2	32164;23837	Titin	ETSTDK*WVR	7.68875e+06	6.49939e+06	8.55001e+06	3.85881e+06	4.1084e+06	1.76977e+06	5.00122e+06	5.21934e+06	2.82252e+06	-2.31898	-1.95341	1.18976	0.0103377	0.028966	0.359424
Ttn;Ttn	Titin;Titin iso2	32478;24151	Titin	ITIENTEHYTHLVMK*NVQR	5.02071e+07	3.27286e+07	3.96888e+07	3.22196e+07	2.68362e+07	2.42823e+07	2.85495e+07	3.35141e+07	3.00946e+07	-1.46964	-1.47871	-1.00395	0.0792579	0.127195	0.346973
Ttn;Ttn	Titin;Titin iso2	32720;24393	Titin	SDVPIQAPHFK*EELR	1.22576e+08	8.29137e+07	7.77845e+07	8.04302e+07	7.56042e+07	7.60938e+07	6.33358e+07	2.95705e+07	7.99501e+07	-1.21881	-1.83628	-1.5033	0.297201	0.146929	0.255513
Ttn;Ttn	Titin;Titin iso2	32739;24412	Titin	YQSNATLVCK*VTGHPKPIVK	1.20232e+07	8.4839e+06	1.27553e+07	7.59299e+06	5.32215e+06	6.87966e+06	8.8079e+06	6.54745e+06	7.16446e+06	-1.72054	-1.65504	1.04187	0.0386162	0.072975	0.39364
Ttn;Ttn	Titin;Titin iso2	32745;24418	Titin	YQSNATLVCKVTGHPK*PIVK	1.20232e+07	8.4839e+06	1.27553e+07	7.59299e+06	5.32215e+06	6.87966e+06	8.8079e+06	6.54745e+06	7.16446e+06	-1.72054	-1.65504	1.04187	0.0386162	0.072975	0.39364
Ttn;Ttn	Titin;Titin iso2	32749;24422	Titin	VTGHPKPIVK*WYR	4.90874e+06	2.11266e+06	6.4124e+06	4.90691e+06	2.41244e+06	2.95631e+06	3.42064e+06	3.33065e+06	6.88351e+06	-1.29824	-1.104	1.17854	0.513463	0.970776	0.466659
Ttn;Ttn	Titin;Titin iso2	32893;24566	Titin	DAGFYVVCAK*NR	8.09121e+07	4.84757e+07	7.71249e+07	3.80854e+07	4.0425e+07	4.29467e+07	4.55812e+07	4.35026e+07	4.34014e+07	-1.68845	-1.74662	-1.03217	0.0517339	0.0740271	0.0796656
Ttn;Ttn	Titin;Titin iso2	33295;24968	Titin	MTASEALQHPWLK*QR	3.5786e+07	2.53631e+07	2.86379e+07	1.44321e+07	1.59627e+07	1.52297e+07	2.24216e+07	2.91506e+07	2.90755e+07	-1.95425	-1.2475	1.56999	0.00907022	0.467732	0.00681965
Ttn;Ttn	Titin;Titin iso2	33320;24993	Titin	YYHTLIK*K	4.818e+06	4.84755e+06	5.45155e+06	2.66127e+06	3.26995e+06	4.70547e+06	2.0073e+06	2.96213e+06	5.41825e+06	-1.42205	-1.64307	-1.15288	0.0800004	0.202988	0.947429
Ttn;Ttn	Titin;Titin iso2	33321;24994	Titin	RYYHTLIKK*	1.35106e+07	7.18741e+06	1.24197e+07	8.16042e+06	9.58376e+06	1.19326e+07	4.29758e+06	6.03989e+06	1.19075e+07	-1.00665	-1.5935	-1.57949	0.635603	0.296013	0.386507
Ttn;Ttn	Titin;Titin iso2	33422;25095	Titin	DITK*FDDGTYR	1.74959e+07	7.56964e+06	1.38575e+07	1.1434e+07	1.19182e+07	1.38064e+07	5.48027e+06	9.25149e+06	1.60223e+07	1.03339	-1.3193	-1.36035	0.853565	0.555056	0.537303
Ttn;Ttn	Titin;Titin iso2	33533;25206	Titin	IKPGDDEKKYTFESDK*GLYQLTINSVTTDDDAEYTVVAR	7.79126e+06	5.47789e+06	5.16583e+06	6.79276e+06	4.20738e+06	1.51318e+07	3.87259e+06	7.67536e+06	1.26564e+07	1.42746	1.17175	-1.21555	0.492313	0.511895	0.884826
Ttn;Ttn	Titin;Titin iso2	33586;25259	Titin	LTVTLHPPPTETTLRPMFK*R	4.51134e+06	3.32192e+06	3.88697e+06	5.79402e+06	1.76577e+06	6.98309e+06	7.03148e+06	5.4321e+06	3.32018e+06	1.13945	1.09101	-1.0421	0.591571	0.29619	0.839135
Ttn;Ttn	Titin;Titin iso2	34402;§26075	Titin	HQVTTTK*YK	3.8288e+06	600898	1.83996e+06	3.45553e+06	1.59387e+06	2.54988e+06	1.55698e+06	939208	2.2864e+06	1.22057	-1.46892	-1.78898	0.703314	0.651663	0.230074
Ttn;Ttn	Titin;Titin iso2	34404;26077	Titin	HQVTTTKYK*	3.8288e+06	600898	1.83996e+06	3.45553e+06	1.59387e+06	2.54988e+06	1.55698e+06	939208	2.2864e+06	1.22057	-1.46892	-1.78898	0.703314	0.651663	0.230074
Ttn;Ttn	Titin;Titin iso2	3459;3413	Titin	IGQQIEM#EMK*EIASLLSAEEDFQTYSSDLR	2.97432e+08	2.32749e+08	4.95557e+07	2.00797e+08	1.24852e+08	1.17989e+08	2.13089e+08	2.39208e+08	1.32123e+08	-1.29768	-1.1328	1.14808	0.595787	0.985534	0.323911
Ttn;Ttn	Titin;Titin iso2	34996;26669	Titin	YTIK*AK	4.03841e+06	2.33059e+06	5.36933e+06	3.50559e+06	2.86955e+06	3.16266e+06	4.70759e+06	4.93741e+06	3.8726e+06	-1.22215	1.02772	1.2588	0.460094	0.561162	0.0234721
Ttn;Ttn	Titin;Titin iso2	34998;26671	Titin	NAAVSDSGKYTIKAK*	6.58713e+06	2.33767e+06	5.69768e+06	4.31315e+06	4.36137e+06	4.09561e+06	6.79048e+06	5.96736e+06	200000	-1.09866	1.23481	1.35962	0.658759	0.831523	0.977387
Ttn;Ttn	Titin;Titin iso2	3618;3572	Titin	ALEK*PKGPCPPYFFK	2.53837e+07	1.99079e+07	4.09636e+07	2.174e+07	1.31886e+07	2.4157e+07	2.38964e+07	2.51683e+07	2.85127e+07	-1.53885	-1.3225	1.16616	0.272934	0.677306	0.162096
Ttn;Ttn	Titin;Titin iso2	4389;4343	Titin	EIYESDK*CSIR	3.33797e+06	2.90828e+06	2.68384e+06	1.9586e+06	1.95131e+06	766358	3.02228e+06	2.81804e+06	942991	-1.89637	-1.47514	1.28839	0.0322533	0.357619	0.413981
Ttn;Ttn;Ttn	Titin;Titin iso2;Titin iso3	§1119;1073;1073	Titin	LVEGGSVVFECQIGGNPKPHVYWKK*	8.52583e+06	7.14347e+06	7.89256e+06	1.52254e+07	1.48636e+07	8.41436e+06	9.59386e+06	6.48252e+06	5.23498e+06	1.6456	-1.23884	-2.03415	0.0910936	0.609642	0.0891255
Ttn;Ttn;Ttn	Titin;Titin iso2;Titin iso3	1118;1072;1072	Titin	LVEGGSVVFECQIGGNPKPHVYWK*K	8.52583e+06	7.14347e+06	7.89256e+06	1.52254e+07	1.48636e+07	8.41436e+06	9.59386e+06	6.48252e+06	5.23498e+06	1.6456	-1.23884	-2.03415	0.0910936	0.609642	0.0891255
Ttn;Ttn;Ttn	Titin;Titin iso2;Titin iso3	1468;1422;1422	Titin	LYKPVFVLK*PASFK	9.01278e+07	4.82194e+07	9.06095e+07	6.87853e+07	5.69282e+07	4.81953e+07	8.41642e+07	82119568	5.2799e+07	-1.26006	-1.15746	1.09104	0.295635	0.858558	0.269524
Ttn;Ttn;Ttn	Titin;Titin iso2;Titin iso3	1606;1560;1560	Titin	NSDIIVPHK*YPR	1.55245e+06	2.04034e+06	7.38981e+06	4.70526e+06	2.75189e+06	4.12777e+06	4.5438e+06	5.18684e+06	6.80152e+06	1.06224	1.39055	1.31196	0.923242	0.404506	0.136515
Ttn;Ttn;Ttn	Titin;Titin iso2;Titin iso3	1788;1742;1742	Titin	ATNK*YGTDHTSATLIVKDEK	9.79794e+06	5.16792e+06	5.38699e+06	2.28407e+06	5.8726e+06	8.9748e+06	6.20524e+06	6771921	8.79816e+06	-1.33206	-1.03346	1.29177	0.684032	0.794273	0.499492
Ttn;Ttn;Ttn	Titin;Titin iso2;Titin iso3	1801;1755;1755	Titin	YGTDHTSATLIVK*DEK	1.93931e+06	1.86178e+06	3.03739e+06	1.53562e+06	1.68361e+06	2.5434e+06	1.02025e+06	1.90533e+06	3.42475e+06	-1.18435	-1.24267	-1.04693	0.507063	0.848413	0.811529
Ttn;Ttn;Ttn	Titin;Titin iso2;Titin iso3	1804;1758;1758	Titin	YGTDHTSATLIVKDEK*	1.93931e+06	1.86178e+06	3.03739e+06	1.53562e+06	1.68361e+06	2.5434e+06	1.02025e+06	1.90533e+06	3.42475e+06	-1.18435	-1.24267	-1.04693	0.507063	0.848413	0.811529
Ttn;Ttn;Ttn	Titin;Titin iso2;Titin iso3	2354;2308;2308	Titin	TTCK*LK	4.07008e+06	1.13986e+06	3.20986e+06	3.95223e+06	2.65577e+06	3.3037e+06	2.54106e+06	2.29501e+06	3.61918e+06	1.05959	-1.24835	-1.31983	0.627146	0.990766	0.429294
Ttn;Ttn;Ttn	Titin;Titin iso2;Titin iso3	2473;2427;2427	Titin	AVLECK*VSVPDVTSVK	8.72095e+07	7.75106e+07	1.06625e+08	5.20415e+07	4.06962e+07	6.3152e+07	3.68478e+07	6.69744e+07	6.057e+07	-1.7285	-1.84952	-1.06766	0.0230784	0.0467158	0.8131
Ttn;Ttn;Ttn	Titin;Titin iso2;Titin iso3	2505;2459;2459	Titin	WYLNDEQIKPDDRVQSIVKGTK*	7.73902e+06	6.12766e+06	6.8467e+06	5.16146e+06	3.92933e+06	2.04241e+06	7.39062e+06	6.95341e+06	3.99502e+06	-1.84755	-1.26559	1.46306	0.0351295	0.533823	0.161366
Ttn;Ttn;Ttn	Titin;Titin iso2;Titin iso3	2698;2652;2652	Titin	LDDAGEYTYK*VATSK	1.89726e+07	1.83083e+06	1.37037e+07	1.27239e+07	1.20093e+07	1.66868e+07	1.04364e+07	1.04187e+07	1.58532e+07	1.38919	1.0911	-1.2704	0.684719	0.89815	0.53573
Ttn;Ttn;Ttn	Titin;Titin iso2;Titin iso3	2707;2661;2661	Titin	TSAK*LKVEAVK	1.57919e+07	2.25843e+06	1.2776e+07	1.27299e+07	1.04618e+07	1.12463e+07	1.18388e+07	9.72089e+06	1.11107e+07	1.125	-1.05727	-1.18681	0.786431	0.889379	0.552629
Ttn;Ttn;Ttn	Titin;Titin iso2;Titin iso3	2714;2668;2668	Titin	LKVEAVK*IKK	2.54571e+06	200000	1.99325e+06	2.41932e+06	1.13746e+06	1.04089e+06	2.19271e+06	1.49901e+06	1.45202e+06	-1.47053	-1.43908	1.02411	0.95777	0.865518	0.736587
Ttn;Ttn;Ttn	Titin;Titin iso2;Titin iso3	2716;2670;2670	Titin	LKVEAVKIK*K	2.54571e+06	200000	1.99325e+06	2.41932e+06	1.13746e+06	1.04089e+06	2.19271e+06	1.49901e+06	1.45202e+06	-1.47053	-1.43908	1.02411	0.95777	0.865518	0.736587
Ttn;Ttn;Ttn	Titin;Titin iso2;Titin iso3	2771;2725;2725	Titin	GTLYSLK*IK	5.78933e+07	8.86246e+06	5.67528e+07	5.99353e+07	4.59214e+07	4.87482e+07	6.17574e+07	4.30449e+07	4.5814e+07	1.26055	1.08832	-1.1557	0.56873	0.626669	0.863093
Ttn;Ttn;Ttn	Titin;Titin iso2;Titin iso3	2802;2756;2756	Titin	LHVETVK*IIK	1.46646e+07	2.63349e+06	1.07816e+07	9.95453e+06	9.63095e+06	1.102e+07	1.35852e+07	8529177	1.07282e+07	1.0976	1.08994	-1.00481	0.825135	0.700149	0.649966
Ttn;Ttn;Ttn	Titin;Titin iso2;Titin iso3	3015;2969;2969	Titin	NGVEIK*STDR	449234	310482	499654	507173	386874	200000	1.30481e+06	619748	200000	1.01926	1.94448	1.91195	0.629835	0.427503	0.362055
Ttn;Ttn;Ttn	Titin;Titin iso2;Titin iso3	3167;3121;3121	Titin	EVQVIEK*QR	3.12652e+06	2.40143e+06	1.82222e+06	1.99326e+06	1.42362e+06	2.26391e+06	1.52306e+06	885387	2.48341e+06	-1.28995	-1.66828	-1.29044	0.28509	0.242717	0.643564
Ttn;Ttn;Ttn	Titin;Titin iso2;Titin iso3	486;486;486	Titin	VVVAADKAK*EQELK	410592	200000	1.24681e+06	515284	200000	406811	1.16602e+06	434277	348885	-1.71756	-1.34029	1.28432	0.50227	0.944324	0.373311
Ttn;Ttn;Xkrx	Titin;Titin iso2;XKRX	21171;12844;266	Titin	SATIK*LK	1.65233e+07	1.08216e+07	1.47058e+07	1.1484e+07	1.0185e+07	1.08757e+07	8.24608e+06	9.37304e+06	1.40602e+07	-1.27048	-1.41091	-1.10809	0.139749	0.230876	0.881706
Ttn;Ttn;Xkrx	Titin;Titin iso2;XKRX	21173;12846;268	Titin	SATIKLK*	1.65233e+07	1.08216e+07	1.47058e+07	1.1484e+07	1.0185e+07	1.08757e+07	8.24608e+06	9.37304e+06	1.40602e+07	-1.27048	-1.41091	-1.10809	0.139749	0.230876	0.881706
Mybpc3	MYBPC3	§1146	Myosin-binding protein C, cardiac-type	VFSHNMVGSSDK*AAATK	1.27813e+06	1.3672e+06	1.92351e+06	750135	640246	519225	2.14215e+06	2.13967e+06	620474	-2.3759	-1.0443	2.28013	0.0140501	0.848502	0.122748
Mybpc3	MYBPC3	§1151	Myosin-binding protein C, cardiac-type	VFSHNMVGSSDKAAATK*	1.27813e+06	1.3672e+06	1.92351e+06	750135	640246	519225	2.14215e+06	2.13967e+06	620474	-2.3759	-1.0443	2.28013	0.0140501	0.848502	0.122748
Mybpc3	MYBPC3	§1212	Myosin-binding protein C, cardiac-type	ISWFK*NGLDLGEDAR	3.43565e+06	4.66005e+06	7.10301e+06	2.672e+06	2.13636e+06	4.26293e+06	4.50135e+06	5.40451e+06	4.22187e+06	-1.77091	-1.27183	1.39549	0.178401	0.76894	0.0825732
Mybpc3	MYBPC3	§183	Myosin-binding protein C, cardiac-type	VAGASLLK*PPVVK	4.98596e+07	2.29323e+07	2.43736e+07	3.82758e+07	2.33127e+07	1.35259e+07	4.30691e+07	2.82629e+07	1.57564e+07	-1.28456	-1.25017	1.02977	0.551724	0.789706	0.727625
Mybpc3	MYBPC3	§414	Myosin-binding protein C, cardiac-type	YIFESVGAK*R	2.47869e+07	1.90488e+07	2.95276e+07	1.35024e+07	1.58319e+07	9.21624e+06	2.23589e+07	2.26944e+07	1.58259e+07	-1.89953	-1.29427	1.47089	0.032069	0.331065	0.065643
Mybpc3	MYBPC3	§561	Myosin-binding protein C, cardiac-type	DQAVFK*CEVSDENVR	3.57955e+06	3.09354e+06	5.33173e+06	1.83138e+06	1.51182e+06	5.36265e+06	200000	1.69861e+06	8.06039e+06	-1.27524	1.08824	1.39083	0.478624	0.798806	0.88484
Mybpc3	MYBPC3	§62	Myosin-binding protein C, cardiac-type	DGSDITANDKYGLAAEGK*R	623207	411337	1.07553e+06	535884	501075	200000	1.57863e+06	685327	200000	-1.33222	1.43629	1.91768	0.261913	0.805638	0.382822
Mybpc3	MYBPC3	244	Myosin-binding protein C, cardiac-type	DK*FDSCNFNLTVHEAIGSGDLDLR	2.55045e+07	1.26903e+07	2.25027e+07	4.72627e+07	1.92654e+07	9.03437e+06	4.49273e+07	1.36412e+07	8.70718e+06	1.17994	-1.26477	-1.48908	0.702307	0.863705	0.872095
Mybpc3	MYBPC3	438	Myosin-binding protein C, cardiac-type	TLTISQCSLADDAAYQCVVGGEK*CSTELFVKEPPVLITR	3.35238e+07	9.47298e+06	1.41317e+07	2.15549e+07	5.63142e+06	1.13438e+07	2.17291e+07	2.35437e+07	2.03147e+07	-1.38543	-1.0591	1.311	0.516081	0.723373	0.130442
Mybpc3	MYBPC3	496	Myosin-binding protein C, cardiac-type	EETFK*YR	975989	200000	651489	421574	483092	483993	436854	684318	1.42042e+06	-1.74572	-1.07626	1.6256	0.552677	0.556366	0.264105
Mybpc3	MYBPC3	596	Myosin-binding protein C, cardiac-type	VHK*LTIDDVTPADEADYSFVPEGFACNLSAK	9.31744e+07	8.31963e+07	1.08277e+08	6.40885e+07	5.98887e+07	6.62994e+07	6.52164e+07	8.31559e+07	8.93536e+07	-1.50453	-1.34651	1.11982	0.0139385	0.202537	0.101894
Mybpc3	MYBPC3	624	Myosin-binding protein C, cardiac-type	VHKLTIDDVTPADEADYSFVPEGFACNLSAK*LHFMEVK	4.52078e+07	4.63828e+07	7.73161e+07	3.13081e+07	2.93963e+07	4.76555e+07	5.91032e+07	53927820	4.71443e+07	-1.5479	-1.15082	1.34801	0.167983	0.805568	0.0627165
Mybpc3;Bbof1;Itgad;Itgax;Top1mt;Wnk4	MYBPC3;CCDC176;ITGAD;ITGAX;TOP1MT;WNK4	981;296;1064;1071;478;§1136	Myosin-binding protein C, cardiac-type	QTLQK*K	3.76143e+06	6.06655e+06	5.85146e+06	2.08874e+07	4.10061e+06	5.74242e+06	6.80718e+06	2.39649e+07	5.91704e+06	1.66359	1.75823	1.05922	0.404915	0.302259	0.81479
Mybpc3;Lig4;Itgav	MYBPC3;LIG4;ITGAV	89;348;742	Myosin-binding protein C, cardiac-type	VK*FDIK	7.98997e+07	4.56859e+07	5.4169e+07	4.93636e+07	4.75859e+07	5.15989e+07	3.64321e+07	4.35349e+07	6.55677e+07	-1.20165	-1.38398	-1.1492	0.371822	0.446292	0.915072
Actc1;Acta1	ACTC1;ACTA1	70;70	Actin, alpha cardiac muscle 1	GILTLK*YPIEHGIITNWDDM#EKIWHHTFYNELR	9.23578e+07	5.49345e+07	1.05303e+08	3.72751e+07	5.0417e+07	6.53504e+07	1.17899e+08	1.12423e+08	1.64301e+08	-1.639	1.39425	2.29021	0.124965	0.101383	0.0117889
Actc1;Acta1	ACTC1;ACTA1	86;86	Actin, alpha cardiac muscle 1	GILTLKYPIEHGIITNWDDM#EK*IWHHTFYNELR	9.23578e+07	5.49345e+07	1.05303e+08	3.72751e+07	5.0417e+07	6.53504e+07	1.17899e+08	1.12423e+08	1.64301e+08	-1.639	1.39425	2.29021	0.124965	0.101383	0.0117889
Actc1;Acta2	ACTC1;ACTA2	361;361	Actin, alpha cardiac muscle 1	KYSVWIGGSILASLSTFQQM#WISK*QEYDEAGPSIVHR	2.65317e+06	1.86726e+07	2.81208e+07	4.46853e+06	2.66713e+07	1.12243e+07	5.74729e+06	1.30679e+07	3.41748e+07	-1.39795	1.17991	1.65309	0.823607	0.921839	0.75856
Actc1;Acta2;Actg2;Acta1	ACTC1;ACTA2;ACTG2;ACTA1	215;215;214;215	Actin, alpha cardiac muscle 1	DIK*EKLCYVALDFENEMATAASSSSLEK	1.93402e+08	1.75351e+08	3.4702e+08	1.90275e+08	3.04744e+08	3.30674e+08	2.72357e+08	150930592	2.92284e+08	1.23337	-1.04414	-1.28498	0.625825	0.999279	0.584136
Actc1;Acta2;Actg2;Acta1	ACTC1;ACTA2;ACTG2;ACTA1	217;§217;§216;§217	Actin, alpha cardiac muscle 1	EK*LCYVALDFENEM#ATAASSSSLEK	4.02863e+07	3.09825e+07	8.62566e+07	5.24146e+07	5.76747e+07	6.18489e+07	6.95759e+07	5.79198e+07	8.58139e+07	1.09915	1.20849	1.1019	0.795039	0.380989	0.181516
Actc1;Acta2;Actg2;Acta1	ACTC1;ACTA2;ACTG2;ACTA1	240;240;239;240	Actin, alpha cardiac muscle 1	LCYVALDFENEM#ATAASSSSLEK*SYELPDGQVITIGNER	3.00491e+06	1.83051e+06	1.21196e+06	2.28853e+06	1.8248e+06	1.58661e+06	1.3401e+06	3.21115e+06	782445	-1.05357	-1.27045	-1.2032	0.84753	0.805279	0.880609
Actc1;Acta2;Actg2;Acta1	ACTC1;ACTA2;ACTG2;ACTA1	286;286;285;286	Actin, alpha cardiac muscle 1	FRCPETLFQPSFIGMESAGIHETTYNSIMK*CDIDIR	5.77597e+07	4.06243e+07	6.06967e+07	4.18718e+07	3.53294e+07	5.878e+07	5.98661e+07	6.01795e+07	6.57438e+07	-1.16173	1.04228	1.21352	0.457826	0.24528	0.0836414
Actc1;Acta2;Actg2;Acta1	ACTC1;ACTA2;ACTG2;ACTA1	70;§70;69;70	Actin, alpha cardiac muscle 1	GILTLK*YPIEHGIITNWDDMEK	1.74823e+08	1.73152e+08	1.65371e+08	6.13599e+07	6.64752e+07	3.67782e+07	1.36238e+08	1.87244e+08	1.3242e+08	-3.09678	-1.2617	2.45986	0.000268771	0.345263	0.0081775
Vdac1;Vdac1	VDAC1;VDAC1 iso2	§123;110	Voltage-dependent anion-selective channel protein 1	LTFDSSFSPNTGKK*	7.87822e+06	9.21221e+06	1.23469e+07	2.53134e+06	2.57881e+06	2.95708e+06	1.12381e+07	1.03799e+07	1.92538e+06	-3.62359	-1.40103	2.59209	0.00588264	0.578499	0.157895
Vdac1;Vdac1	VDAC1;VDAC1 iso2	§265;252	Voltage-dependent anion-selective channel protein 1	VNNSSLIGLGYTQTLK*PGIK	5.73739e+08	4.2985e+08	4.86765e+08	3.17286e+08	2.80899e+08	2.36655e+08	3.85931e+08	3.49396e+08	2.343e+08	-1.77277	-1.72228	1.03159	0.0103218	0.0487202	0.430517
Vdac1;Vdac1	VDAC1;VDAC1 iso2	§41;28	Voltage-dependent anion-selective channel protein 1	GYGFGLIK*LDLK	1.36824e+09	1.00458e+09	1.44208e+09	6.58386e+08	7.12052e+08	7.6772e+08	8.78842e+08	1.14272e+09	6.66434e+08	-1.77177	-1.59028	1.11659	0.0157956	0.123527	0.264439
Vdac1;Vdac1	VDAC1;VDAC1 iso2	§74;61	Voltage-dependent anion-selective channel protein 1	VNGSLETK*YR	1.14802e+07	6.55232e+06	9.85661e+06	3.74974e+06	3.00242e+06	2.45056e+06	8.35541e+06	8.41338e+06	3.05319e+06	-3.00942	-1.57654	1.91309	0.0141654	0.306082	0.123157
Vdac1;Vdac1	VDAC1;VDAC1 iso2	109;96	Voltage-dependent anion-selective channel protein 1	GLK*LTFDSSFSPNTGK	1.3407e+08	6.74795e+07	1.4386e+08	8.6565e+07	1.14523e+08	1.20415e+08	1.00028e+08	9.01072e+07	7.37272e+07	-1.08173	-1.45789	-1.34478	0.775915	0.34129	0.21218
Vdac1;Vdac1	VDAC1;VDAC1 iso2	122;109	Voltage-dependent anion-selective channel protein 1	LTFDSSFSPNTGK*K	7.87822e+06	9.21221e+06	1.23469e+07	2.53134e+06	2.57881e+06	2.95708e+06	1.12381e+07	1.03799e+07	1.92538e+06	-3.62359	-1.40103	2.59209	0.00588264	0.578499	0.157895
Vdac1;Vdac1	VDAC1;VDAC1 iso2	187;§174	Voltage-dependent anion-selective channel protein 1	VTQSNFAVGYK*TDEFQLHTNVNDGTEFGGSIYQK	1.88014e+07	2.5348e+07	2.93966e+07	1.50577e+07	9.87436e+06	2.28137e+07	5.59955e+06	9.95947e+06	2.41735e+07	-1.51333	-1.85945	-1.22601	0.151812	0.153073	0.712571
Vdac1;Vdac1	VDAC1;VDAC1 iso2	210;197	Voltage-dependent anion-selective channel protein 1	TDEFQLHTNVNDGTEFGGSIYQK*VNK	4.4917e+06	3.7404e+06	3.06684e+06	1.18981e+06	1.2882e+06	2.83703e+06	2.90807e+06	1.93745e+06	1.18111e+06	-2.11104	-2.10078	1.0071	0.0415289	0.0532892	0.761831
Vdac1;Vdac1	VDAC1;VDAC1 iso2	213;200	Voltage-dependent anion-selective channel protein 1	TDEFQLHTNVNDGTEFGGSIYQKVNK*	4.4917e+06	3.7404e+06	3.06684e+06	1.18981e+06	1.2882e+06	2.83703e+06	2.90807e+06	1.93745e+06	1.18111e+06	-2.11104	-2.10078	1.0071	0.0415289	0.0532892	0.761831
Vdac1;Vdac1	VDAC1;VDAC1 iso2	237;224	Voltage-dependent anion-selective channel protein 1	FGIAAK*YQVDPDACFSAK	6.08586e+09	5.97749e+09	8.95288e+09	3.93856e+09	4.87509e+09	7.25961e+09	2.65846e+09	3.78306e+09	6.94278e+09	-1.29842	-1.75945	-1.35209	0.300873	0.189349	0.60938
Vdac1;Vdac1	VDAC1;VDAC1 iso2	249;236	Voltage-dependent anion-selective channel protein 1	YQVDPDACFSAK*VNNSSLIGLGYTQTLKPGIK	6.45505e+07	1.00387e+08	1.03155e+08	3.37527e+07	4.70065e+07	3.55927e+07	8.09537e+07	7.96976e+07	2.73439e+07	-2.2881	-1.59792	1.43508	0.0181553	0.284075	0.258468
Vdac1;Vdac1	VDAC1;VDAC1 iso2	287;274	Voltage-dependent anion-selective channel protein 1	NVNAGGHK*LGLGLEFQA	3.19046e+08	2.88027e+08	3.65201e+08	1.55513e+08	1.93437e+08	1.87508e+08	2.1038e+08	2.40627e+08	1.79674e+08	-1.79978	-1.72742	1.04419	0.00457556	0.0161953	0.212137
Vdac1;Vdac1	VDAC1;VDAC1 iso2	45;§32	Voltage-dependent anion-selective channel protein 1	GYGFGLIKLDLK*TK	3.34238e+07	3.03855e+07	5.49508e+07	2.52467e+07	3.55778e+07	3.86432e+07	1.66343e+07	1.50987e+07	2.78279e+07	-1.18564	-2.23422	-1.88025	0.502193	0.0861672	0.0800062
Vdac1;Vdac1	VDAC1;VDAC1 iso2	66;53	Voltage-dependent anion-selective channel protein 1	SENGLEFTSSGSANTETTK*VNGSLETKYR	1.08302e+06	1.67626e+06	3.29101e+06	200000	200000	555280	786057	2.14034e+06	710367	-3.60668	-1.74168	2.07538	0.0644069	0.375169	0.135705
Acadl	ACADL	§151	Long-chain specific acyl-CoA dehydrogenase, mitochondrial	HGGIGGDLLSTAVTWEEQAYSNCTGPGFSLHSDIVMPYIANYGTK*EQIEK	2.84504e+06	2.46735e+06	4.9054e+06	2.20992e+06	2.06458e+06	683693	3.29752e+06	6.78228e+06	3.01143e+06	-2.04644	1.14342	2.3451	0.123327	0.5395	0.106529
Acadl	ACADL	§156	Long-chain specific acyl-CoA dehydrogenase, mitochondrial	EQIEK*FIPQMTAGK	2.12799e+08	1.98075e+08	2.96034e+08	1.31303e+08	1.60802e+08	2.23172e+08	1.21241e+08	1.68333e+08	2.94744e+08	-1.36234	-1.3556	1.00719	0.192362	0.533947	0.713879
Acadl	ACADL	§240	Long-chain specific acyl-CoA dehydrogenase, mitochondrial	SPAHGISLFLVENGMK*GFIK	9.471e+07	5.19517e+07	4.13922e+07	1.2347e+08	1.59408e+08	1.18658e+08	2.89435e+08	1.76308e+08	7.15931e+07	2.15019	2.55003	1.18857	0.0265908	0.147645	0.519657
Acadl	ACADL	§254	Long-chain specific acyl-CoA dehydrogenase, mitochondrial	M#GM#K*AQDTAELFFEDVRLPANALLGEENKGFYYLM#QELPQER	1.14681e+08	1.8582e+08	3.33112e+08	2.39987e+08	2.27493e+08	2.89244e+08	4.91484e+08	2.96621e+08	2.92263e+08	1.10195	1.44681	1.31584	0.573462	0.180597	0.189589
Acadl	ACADL	§254, §279	Long-chain specific acyl-CoA dehydrogenase, mitochondrial	MGMK*AQDTAELFFEDVRLPANALLGEENK*GFYYLMQELPQER	3.37422e+07	3.49039e+07	2.57304e+07	2.26123e+07	1.95916e+07	3.01088e+07	5.64918e+07	17418268	2.46581e+07	-1.26764	1.04251	1.32444	0.158838	0.915324	0.519309
Acadl	ACADL	§315	Long-chain specific acyl-CoA dehydrogenase, mitochondrial	NYVK*QR	1.08115e+08	7.18182e+07	1.14794e+08	6.67858e+07	7.28358e+07	7.35403e+07	9.09846e+07	8.00954e+07	6.38098e+07	-1.37302	-1.40597	-1.02174	0.11473	0.267893	0.426053
Acadl	ACADL	§358	Long-chain specific acyl-CoA dehydrogenase, mitochondrial	AFVDSCLQLHETK*R	1.00581e+09	4.62192e+08	6.70351e+08	6.53783e+08	6.34839e+08	6.23293e+08	6.30142e+08	4.24175e+08	5.52e+08	-1.11064	-1.49164	-1.34009	0.658981	0.354117	0.168535
Acadl	ACADL	§42	Long-chain specific acyl-CoA dehydrogenase, mitochondrial	LETPSAK*K	3.5528e+08	3.94553e+08	4.7586e+08	1.95361e+08	2.14481e+08	2.05835e+08	3.40442e+08	3.43065e+08	1.67592e+08	-1.97694	-1.61369	1.22781	0.00480712	0.140452	0.249662
Acadl	ACADL	§66	Long-chain specific acyl-CoA dehydrogenase, mitochondrial	K*FFQEEVIPHHTEWEKAGEVSR	4.3031e+06	6.11782e+06	1.06354e+07	1.7388e+06	2.17677e+06	548604	5.20827e+06	7.18001e+06	2.56205e+06	-4.68389	-1.57816	2.9745	0.0466646	0.42795	0.0700328
Acadl	ACADL	§81	Long-chain specific acyl-CoA dehydrogenase, mitochondrial	KFFQEEVIPHHTEWEK*AGEVSR	1.95309e+09	1.73005e+09	1.65362e+09	1.62508e+09	1.71166e+09	1.22022e+09	1.43252e+09	1.61626e+09	2.10814e+09	-1.16297	-1.15959	1.00513	0.21397	0.799453	0.472204
Acadl	ACADL	§92	Long-chain specific acyl-CoA dehydrogenase, mitochondrial	AGEVSREVWEK*AGK	5.29356e+07	4.33605e+07	6.61509e+07	3.23544e+07	4.50513e+07	1.96485e+07	3.27527e+07	3.55857e+07	3.63963e+07	-1.66212	-1.73796	-1.04333	0.0917939	0.0453839	0.747314
Acadl	ACADL	333	Long-chain specific acyl-CoA dehydrogenase, mitochondrial	TVAHIQTVQHK*LAELK	2.88384e+07	1.32043e+07	2.70856e+07	2.65732e+07	2.39252e+07	2.48939e+07	2.31226e+07	1.85563e+07	2.42424e+07	1.09826	-1.17503	-1.28765	0.697977	0.848364	0.172515
Acadl	ACADL	338	Long-chain specific acyl-CoA dehydrogenase, mitochondrial	LAELK*THICVTR	6.00089e+07	6.09064e+07	4.49284e+07	4.48089e+07	3.6991e+07	2.97249e+07	5.79922e+07	2.85409e+07	2.35729e+07	-1.44665	-1.65339	-1.1404	0.0555439	0.194271	0.969409
Acadl	ACADL	95	Long-chain specific acyl-CoA dehydrogenase, mitochondrial	FFQEEVIPHHTEWEKAGEVSREVWEKAGK*	8.83674e+06	8.92509e+06	1.8153e+07	7.53038e+06	1.12524e+07	5.19551e+06	7.57355e+06	7.63809e+06	9.89628e+06	-1.48738	-1.60281	-1.07523	0.326141	0.321097	0.854222
Aldh4a1	ALDH4A1	§118	Delta-1-pyrroline-5-carboxylate dehydrogenase, mitochondrial	KEWDLK*PMADR	3.17963e+07	3.33631e+07	3.37304e+07	2.15122e+07	2.41466e+07	1.34844e+07	3.86002e+07	3.91541e+07	2.16035e+07	-1.6604	-1.11524	1.49211	0.0153113	0.979798	0.111784
Aldh4a1	ALDH4A1	§129	Delta-1-pyrroline-5-carboxylate dehydrogenase, mitochondrial	AQVFLK*AADMLSGPR	1.68619e+08	1.60994e+08	1.85731e+08	1.76784e+08	1.78168e+08	1.58743e+08	2.41556e+08	2.24645e+08	1.75364e+08	1.00379	1.11103	1.10928	0.957217	0.117659	0.110005
Aldh4a1	ALDH4A1	§174	Delta-1-pyrroline-5-carboxylate dehydrogenase, mitochondrial	FNAK*FAVELEGEQPISVPPSTNHTVYR	1.0238e+09	8.79762e+08	1.30927e+09	1.12469e+09	1.3425e+09	1.96355e+09	8.26957e+08	1.10654e+09	2.27477e+09	1.38875	1.16895	-1.18541	0.222343	0.511504	0.891354
Aldh4a1	ALDH4A1	§364	Delta-1-pyrroline-5-carboxylate dehydrogenase, mitochondrial	SLWPQIK*GR	2.72163e+07	3.17177e+07	3.34456e+07	1.62877e+07	2.03324e+07	9.45238e+06	7.32842e+07	6.37035e+07	1.28575e+07	-1.99113	1.4476	2.88872	0.0137322	0.366829	0.143059
Aldh4a1	ALDH4A1	§401	Delta-1-pyrroline-5-carboxylate dehydrogenase, mitochondrial	IKK*WLEHAR	2.6349e+08	1.76769e+08	3.29273e+08	3.62577e+08	3.89593e+08	3.61087e+08	2.51303e+08	2.87646e+08	5.58524e+08	1.45681	1.27277	-1.14208	0.0640381	0.362733	0.959495
Aldh4a1	ALDH4A1	§508	Delta-1-pyrroline-5-carboxylate dehydrogenase, mitochondrial	NAAGNFYINDK*STGSVVGQQPFGGAR	684819	701998	1.20852e+06	793702	1.62926e+06	632291	200000	542130	623718	1.0341	-1.72566	-1.78058	0.686885	0.129709	0.168168
Aldh4a1	ALDH4A1	§51	Delta-1-pyrroline-5-carboxylate dehydrogenase, mitochondrial	VTNEPILAFSQGSPERDALQK*ALK	2.82371e+07	3.96816e+07	3.65733e+07	2.94707e+07	2.96229e+07	3.50008e+07	3.71434e+07	4.18585e+07	3.52734e+07	-1.10277	-1.02459	1.07868	0.421163	0.454219	0.0655989
Aldh4a1	ALDH4A1	§551	Delta-1-pyrroline-5-carboxylate dehydrogenase, mitochondrial	ETHK*PLGDWR	6.40743e+06	1.05694e+07	9.64769e+06	4.31131e+06	4.25155e+06	1.73895e+06	1.71127e+07	1.59642e+07	2.11397e+06	-2.56646	1.17958	3.03403	0.0231929	0.597231	0.165251
Aldh4a1	ALDH4A1	§92	Delta-1-pyrroline-5-carboxylate dehydrogenase, mitochondrial	VAK*FCYADK	4.64493e+09	3.57695e+09	3.51747e+09	4.11489e+09	3.94554e+09	4.91462e+09	2.55463e+09	3.15972e+09	5.41851e+09	1.11301	-1.18156	-1.31219	0.432755	0.84112	0.541545
Aldh4a1	ALDH4A1	§92, §98	Delta-1-pyrroline-5-carboxylate dehydrogenase, mitochondrial	VAK*FCYADK*ALLNR	6.36977e+06	7.25034e+06	4.43059e+06	6.90932e+06	9.17363e+06	5.18434e+06	3.39912e+06	7.5495e+06	1.25063e+07	1.19548	1.24146	1.04075	0.493395	0.54972	0.812264
Aldh4a1	ALDH4A1	§98	Delta-1-pyrroline-5-carboxylate dehydrogenase, mitochondrial	FCYADK*ALLNR	1.98626e+08	2.10298e+08	2.53365e+08	1.70915e+08	1.73313e+08	1.67381e+08	2.05391e+08	2.15338e+08	1.44986e+08	-1.28551	-1.3118	-1.01821	0.0398877	0.307855	0.459292
Aldh4a1	ALDH4A1	291	Delta-1-pyrroline-5-carboxylate dehydrogenase, mitochondrial	EAGLPPNIIQFVPADGPTFGDTVTSSEHLCGINFTGSVPTFK*HLWR	2.40161e+06	3.85166e+06	7.70062e+06	3.54322e+06	2.97779e+06	2.30004e+06	3.38378e+06	3.35249e+06	2.822e+06	-1.57087	-1.63581	-1.03905	0.350842	0.40935	0.574894
Aldh4a1	ALDH4A1	400	Delta-1-pyrroline-5-carboxylate dehydrogenase, mitochondrial	IK*KWLEHAR	2.08352e+08	1.44693e+08	2.44178e+08	2.9135e+08	2.99777e+08	2.6783e+08	1.97256e+08	2.12713e+08	4.12316e+08	1.35114	1.23043	-1.09568	0.0464358	0.374447	0.869689
Aldh4a1	ALDH4A1	54	Delta-1-pyrroline-5-carboxylate dehydrogenase, mitochondrial	VTNEPILAFSQGSPERDALQKALK*	2.82371e+07	3.96816e+07	3.65733e+07	2.94707e+07	2.96229e+07	3.50008e+07	3.71434e+07	4.18585e+07	3.52734e+07	-1.10277	-1.02459	1.07868	0.421163	0.454219	0.0655989
Aldh4a1	ALDH4A1	89	Delta-1-pyrroline-5-carboxylate dehydrogenase, mitochondrial	GQMEAIPCVVGDEEVWTSDIQYQLSPFNHAHK*VAK	2.56553e+07	2.71267e+07	3.39059e+07	1.6347e+07	1.99995e+07	1.03495e+07	5.47709e+07	4.58801e+07	1.46458e+07	-1.8435	1.18697	2.19302	0.0245204	0.485723	0.141044
Aldh4a1;Apba1;Apba1;Arpc1b;Sqle;Ikbip;Ncf2;Syne2;Syne2;Ugdh	ALDH4A1;APBA1;APBA1 iso3;ARPC1B;SQLE;IKIP iso2;p67phox;SYNE2;SYNE2 iso3;UGDH	54;356;356;§367;§424;334;92;5416;422;170	Delta-1-pyrroline-5-carboxylate dehydrogenase, mitochondrial	ALK*DLK	1.74811e+08	1.52421e+08	1.6876e+08	2.39456e+08	2.39295e+08	2.79715e+08	1.90964e+08	2.15909e+08	3.29974e+08	1.53991	1.32582	-1.15892	0.00432373	0.137385	0.880145
Atp5f1a	ATP5A1	§123	ATP synthase subunit alpha, mitochondrial	GMSLNLEPDNVGVVVFGNDK*LIKEGDVVKR	4.80293e+08	4.99963e+08	5.62434e+08	5.7111e+08	6.07647e+08	5.33998e+08	1.05873e+09	1.05286e+09	5.38427e+08	1.11802	1.53303	1.37422	0.157403	0.101516	0.146596
Atp5f1a	ATP5A1	§126	ATP synthase subunit alpha, mitochondrial	GMSLNLEPDNVGVVVFGNDKLIK*EGDVVK	2.90871e+07	2.13404e+07	2.09523e+07	2.32491e+07	2.91487e+07	4.45362e+07	2.89656e+07	4.1364e+07	4.19368e+07	1.36752	1.40364	1.02867	0.283152	0.0524485	0.539486
Atp5f1a	ATP5A1	§132	ATP synthase subunit alpha, mitochondrial	GMSLNLEPDNVGVVVFGNDKLIKEGDVVK*R	3.24632e+07	2.81852e+07	5.74471e+07	4.03849e+07	4.7052e+07	6.65226e+07	4.52774e+07	6.28226e+07	5.93598e+07	1.31283	1.26549	-1.03512	0.37664	0.19504	0.660449
Atp5f1a	ATP5A1	§161	ATP synthase subunit alpha, mitochondrial	VVDALGNAIDGK*GPIGSKTRR	1.43051e+06	1.2591e+06	2.43667e+06	2.06638e+06	1.80281e+06	792422	4.88716e+06	3.9609e+06	559677	-1.09202	1.63781	1.79248	0.786365	0.355075	0.312987
Atp5f1a	ATP5A1	§167	ATP synthase subunit alpha, mitochondrial	VVDALGNAIDGKGPIGSK*TR	3.73207e+07	5.44222e+07	4.76766e+07	2.46008e+07	2.31807e+07	1.3496e+07	1.19261e+08	8.64555e+07	7.98421e+06	-2.25937	1.36793	3.09748	0.0127712	0.499472	0.200632
Atp5f1a	ATP5A1	§230	ATP synthase subunit alpha, mitochondrial	TSIAIDTIINQK*R	7.2736e+08	4.96554e+08	5.20755e+08	7.70189e+08	6.81469e+08	5.89862e+08	7.00711e+08	5.9726e+08	6.99855e+08	1.17835	1.02194	-1.15051	0.332601	0.355736	0.826808
Atp5f1a	ATP5A1	§239	ATP synthase subunit alpha, mitochondrial	FNDGTDEK*K	1.06326e+09	8.54449e+08	1.1818e+09	1.45857e+09	1.43385e+09	2.02262e+09	9.45392e+08	1.21417e+09	2.26581e+09	1.59687	1.2742	-1.25047	0.0479303	0.345975	0.73315
Atp5f1a	ATP5A1	§239, §240	ATP synthase subunit alpha, mitochondrial	FNDGTDEK*K*K	7.30718e+06	6.47429e+06	9.92823e+06	1.55427e+07	1.80698e+07	2.81067e+07	9.8616e+06	1.56669e+07	3.247e+07	2.62137	2.1831	-1.19812	0.0333103	0.17094	0.881214
Atp5f1a	ATP5A1	§239, §241	ATP synthase subunit alpha, mitochondrial	FNDGTDEK*KK*	7.30718e+06	6.47429e+06	9.92823e+06	1.55427e+07	1.80698e+07	2.81067e+07	9.8616e+06	1.56669e+07	3.247e+07	2.62137	2.1831	-1.19812	0.0333103	0.17094	0.881214
Atp5f1a	ATP5A1	§240	ATP synthase subunit alpha, mitochondrial	FNDGTDEKK*K	5.37737e+09	4.11615e+09	5.62351e+09	8.53349e+09	7.50891e+09	7.61252e+09	6.42672e+09	8.36502e+09	8.42326e+09	1.57576	1.37052	-1.14723	0.00749149	0.0285051	0.851072
Atp5f1a	ATP5A1	§241	ATP synthase subunit alpha, mitochondrial	RFNDGTDEKKK*	1.6795e+07	1.24043e+07	2.51017e+07	1.97869e+07	2.51146e+07	3.1601e+07	1.6474e+07	21248440	3.29937e+07	1.41874	1.18515	-1.19447	0.216868	0.424626	0.763197
Atp5f1a	ATP5A1	§261	ATP synthase subunit alpha, mitochondrial	STVAQLVK*R	2.1251e+09	1.49633e+09	1.86483e+09	2.22133e+09	2.23546e+09	2.58409e+09	1.74814e+09	2.06381e+09	2.93876e+09	1.29236	1.09813	-1.17428	0.0758612	0.351579	0.809369
Atp5f1a	ATP5A1	§427	ATP synthase subunit alpha, mitochondrial	AMK*QVAGTM#K	7.49088e+06	4.15612e+06	1.18302e+07	8.97529e+06	7.15865e+06	3.58063e+06	1.33141e+07	2.66171e+07	5.69669e+06	-1.19268	1.71975	2.05564	0.669674	0.319706	0.243188
Atp5f1a	ATP5A1	§434	ATP synthase subunit alpha, mitochondrial	QVAGTMK*LELAQYR	7.61129e+07	6.83374e+07	1.14899e+08	8.84861e+07	9.65785e+07	1.00465e+08	1.06559e+08	1.23887e+08	1.31172e+08	1.10866	1.24436	1.12487	0.587776	0.102325	0.0352439
Atp5f1a	ATP5A1	§498	ATP synthase subunit alpha, mitochondrial	GYLDK*LEPSK	6.62412e+07	7.85007e+07	6.77571e+07	5.83943e+07	5.10846e+07	4.2685e+07	1.28248e+08	1.4177e+08	4.43042e+07	-1.34419	1.32008	1.77836	0.0278877	0.331334	0.154345
Atp5f1a	ATP5A1	252	ATP synthase subunit alpha, mitochondrial	LYCIYVAIGQK*R	2.73007e+07	1.17908e+07	5.04043e+07	3.2581e+07	2.50812e+07	2.54488e+07	4.87915e+07	4.12094e+07	3.48165e+07	-1.06932	1.28529	1.37743	0.861955	0.379318	0.0421474
Atp5f1a	ATP5A1	270	ATP synthase subunit alpha, mitochondrial	RLTDADAMK*YTIVVSATASDAAPLQYLAPYSGCSMGEYFR	6.56249e+07	3.77141e+07	4.97913e+07	7.24302e+07	6.1601e+07	8.19165e+07	1.17463e+08	9.50591e+07	8.19381e+07	1.42011	1.77282	1.25112	0.104064	0.0231048	0.0930489
Atp5f1a	ATP5A1	503	ATP synthase subunit alpha, mitochondrial	GYLDKLEPSK*ITK	2.94248e+07	2.98596e+07	2.36582e+07	2.40052e+07	1.80951e+07	2.0392e+07	3.19993e+07	3.16522e+07	1.75113e+07	-1.318	-1.14509	1.15355	0.0609957	0.914237	0.287179
Atp5f1a	ATP5A1	506	ATP synthase subunit alpha, mitochondrial	ITK*FENAFLSHVISQHQSLLGNIR	6.64098e+08	5.71894e+08	5.51256e+08	6.36616e+08	6.49789e+08	7.37676e+08	5.2499e+08	6.4091e+08	1.30634e+09	1.14045	1.23449	1.08484	0.168361	0.405681	0.575714
Atp5f1a	ATP5A1	531	ATP synthase subunit alpha, mitochondrial	SDGK*ISEQSDAK	1.6732e+06	3.66366e+06	2.90484e+06	3.69079e+06	3.78228e+06	2.54674e+06	1.22813e+07	1.124e+07	2.5703e+06	1.22427	2.82532	2.31285	0.4467	0.130308	0.159412
Atp5f1a	ATP5A1	531, §539	ATP synthase subunit alpha, mitochondrial	SDGK*ISEQSDAK*LK	1.4102e+07	1.27979e+07	1.17335e+07	6.90237e+07	6.98346e+07	1.20625e+08	4.79408e+07	6.77275e+07	1.61408e+08	6.76368	6.40057	-1.0544	0.0125467	0.0856472	0.887568
Ckmt2	CKMT2	§140	Creatine kinase S-type, mitochondrial	VMK*HPTDLDASKITHGQFDER	1.18144e+07	1.02745e+07	1.43831e+07	7.0361e+06	6.5974e+06	5.80058e+06	5.96675e+06	7.17676e+06	5.91422e+06	-1.86364	-2.1444	-1.14812	0.0105201	0.0101812	0.830301
Ckmt2	CKMT2	§149	Creatine kinase S-type, mitochondrial	VMKHPTDLDASK*ITHGQFDER	5.42178e+06	5.54466e+06	1.18345e+07	3.57413e+06	4.12168e+06	2.60619e+06	6.42451e+06	6.43437e+06	3.34205e+06	-2.19784	-1.577	1.39676	0.126402	0.402957	0.154127
Ckmt2	CKMT2	§75	Creatine kinase S-type, mitochondrial	KHNNCMAECLTPTIYAK*LR	4.45567e+07	2.36555e+07	4.93703e+07	3.60909e+07	3.76419e+07	3.03865e+07	2.70381e+07	2.84389e+07	4.96457e+07	-1.12144	-1.25333	-1.11514	0.613079	0.719159	0.967175
Ckmt2	CKMT2	128	Creatine kinase S-type, mitochondrial	ADLFDPVIK*LR	1.95637e+07	5.99905e+07	3.84183e+07	1.04981e+07	2.10515e+07	2.18722e+07	6.74268e+06	1.42461e+07	4.04639e+07	-2.19295	-2.15109	1.02171	0.153583	0.291566	0.8174
Ckmt2	CKMT2	209	Creatine kinase S-type, mitochondrial	YYK*LSEMTEQDQQR	1.27061e+07	9.38118e+06	2.42175e+07	1.17335e+07	1.31844e+07	6.45932e+06	1.05171e+07	1.20862e+07	2.53073e+07	-1.58042	-1.16791	1.35619	0.370585	0.938293	0.342026
Ckmt2	CKMT2	230	Creatine kinase S-type, mitochondrial	LIDDHFLFDK*PVSPLLTCAGMAR	3.73835e+08	3.28364e+08	5.49397e+08	2.22162e+08	2.51527e+08	2.42618e+08	3.02246e+08	3.42458e+08	3.0636e+08	-1.73512	-1.47459	1.17928	0.0584324	0.217934	0.00715727
Ckmt2	CKMT2	257	Creatine kinase S-type, mitochondrial	GIWHNYDK*TFLIWINEEDHTR	2.37765e+08	2.07768e+08	3.11122e+08	1.13952e+08	1.62603e+08	8.15879e+07	3.03604e+08	2.23884e+08	1.08382e+08	-2.09801	-1.33336	1.57694	0.0264477	0.566043	0.205906
Ckmt2	CKMT2	335	Creatine kinase S-type, mitochondrial	IPK*LSKDPR	1.01336e+08	9.7043e+07	1.32913e+08	6.50311e+07	6.78036e+07	8.33737e+07	4.50462e+07	6.19486e+07	1.00247e+08	-1.52161	-1.79123	-1.1746	0.0388527	0.105812	0.87121
Ckmt2	CKMT2	400	Creatine kinase S-type, mitochondrial	SEVELVQIVIDGVNYLVDCEKK*LER	2.77736e+08	2.84588e+08	3.5e+08	1.63073e+08	2.12956e+08	1.93548e+08	2.11411e+08	2.01031e+08	3.98854e+08	-1.5906	-1.39228	1.14496	0.0137345	0.64773	0.288569
Ckmt2	CKMT2	408	Creatine kinase S-type, mitochondrial	GQDIK*VPPPLPQFGRK	6.73623e+06	1.12785e+07	9.90587e+06	6.52435e+06	7.28357e+06	3.91459e+06	8.75863e+06	1.15317e+07	9.54711e+06	-1.59058	1.03267	1.64617	0.114328	0.706235	0.0370104
Ckmt2	CKMT2	79	Creatine kinase S-type, mitochondrial	NK*MTPSGYTLDQCIQTGVDNPGHPFIK	1.66822e+07	2.32063e+07	3.27477e+07	8.94895e+06	9.45924e+06	5.0454e+06	3.157e+07	2.96713e+07	4.88116e+06	-3.07545	-1.2309	2.50406	0.0281156	0.835205	0.177802
Ckmt2;Ckmt1	CKMT2;CKMT1A	§276;§276	Creatine kinase S-type, mitochondrial	VISM#EK*GGNMKR	2.27529e+07	1.74348e+07	4.47609e+07	1.70869e+07	1.42337e+07	9.55511e+06	1.91643e+07	1.99379e+07	1.4674e+07	-2.06374	-1.77004	1.1685	0.164582	0.289806	0.191757
Ckmt2;Ckmt1	CKMT2;CKMT1A	281;281	Creatine kinase S-type, mitochondrial	VISMEKGGNMK*R	8.833e+06	1.02252e+07	1.66706e+07	3.91866e+06	4.72498e+06	6.16503e+06	6.16004e+06	7.37811e+06	3.82435e+06	-2.39589	-2.30581	1.04136	0.0494565	0.080424	0.527715
Ckm	CKM	§11	Creatine kinase M-type	FK*LNYKPQEEYPDLSK	1.35829e+07	1.0804e+07	1.68662e+07	5.6099e+06	8.11327e+06	5.13946e+06	1.42681e+07	1.60137e+07	8.17865e+06	-2.1718	-1.20188	1.81099	0.019622	0.768205	0.062376
Ckm	CKM	§116	Creatine kinase M-type	TDLNHENLK*GGDDLDPNYVLSSR	2.43438e+07	2.18445e+07	2.03468e+07	1.2469e+07	1.34026e+07	8.19793e+06	1.42134e+07	1.75559e+07	1.75095e+07	-1.93932	-1.5129	1.28469	0.00546419	0.0231962	0.0598113
Ckm	CKM	§15	Creatine kinase M-type	LNYK*PQEEYPDLSK	1.00804e+06	871602	2.09525e+06	563810	698169	638302	2.10959e+06	1.85964e+06	719139	-2.07717	1.05264	2.19133	0.150158	0.701382	0.0965907
Ckm	CKM	§156	Creatine kinase M-type	RAVEK*LSVEALNSLTGEFK	2.61415e+07	1.49772e+07	1.68541e+07	1.24791e+07	1.28998e+07	1.01686e+07	1.59684e+07	9.91631e+06	1.29885e+07	-1.64874	-1.57932	1.04626	0.103291	0.17516	0.598733
Ckm	CKM	§172	Creatine kinase M-type	GK*YYPLK	9.79056e+06	1.18986e+07	1.77866e+07	5.50659e+06	5.89105e+06	3.93722e+06	1.79526e+07	1.84067e+07	4.26269e+06	-2.55632	-1.0889	2.3528	0.0309956	0.945182	0.146
Ckm	CKM	§196	Creatine kinase M-type	SMTEQEQQQLIDDHFLFDK*PVSPLLLASGMAR	1.35975e+07	1.0199e+07	2.05833e+07	4.04886e+06	5.19055e+06	1.05435e+07	3.97768e+06	9.224e+06	1.54303e+07	-2.22772	-1.73681	1.28548	0.0882428	0.308726	0.48823
Ckm	CKM	§242	Creatine kinase M-type	VISMEK*GGNMKEVFR	2.50376e+07	1.48954e+07	2.40668e+07	1.39628e+07	1.32496e+07	9.07106e+06	2.04648e+07	1.02643e+07	6.03151e+06	-1.7516	-1.77096	-1.00882	0.0609665	0.165861	0.973769
Ckm	CKM	§247	Creatine kinase M-type	VISMEKGGNMK*EVFR	2.50376e+07	1.48954e+07	2.40668e+07	1.39628e+07	1.32496e+07	9.07106e+06	2.04648e+07	1.02643e+07	6.03151e+06	-1.7516	-1.77096	-1.00882	0.0609665	0.165861	0.973769
Ckm	CKM	§259	Creatine kinase M-type	FCVGLQK*IEEIFKK	1.11099e+08	6.83741e+07	1.44264e+08	5.58061e+07	5.50555e+07	3.84477e+07	1.58454e+08	1.34786e+08	4.50139e+07	-2.15314	-1.07243	2.01215	0.0624308	0.911622	0.146436
Ckm	CKM	§265	Creatine kinase M-type	FCVGLQKIEEIFK*K	3.09205e+08	2.04284e+08	3.60207e+08	1.8511e+08	2.27411e+08	2.33026e+08	1.71619e+08	1.99892e+08	3.01052e+08	-1.34399	-1.45561	-1.08066	0.190678	0.329359	0.841081
Ckm	CKM	§298	Creatine kinase M-type	GGVHVK*LANLSK	2.6129e+07	2.2654e+07	3.41218e+07	1.41597e+07	1.64676e+07	1.41392e+07	2.09747e+07	2.51232e+07	1.59901e+07	-1.83904	-1.4962	1.23185	0.0217495	0.181954	0.103785
Ckm	CKM	§304	Creatine kinase M-type	LANLSK*HPK	1.19038e+07	1.16124e+07	1.21779e+07	5.46898e+06	4.56014e+06	4.16424e+06	9.60101e+06	1.01025e+07	4.08615e+06	-2.49734	-1.68123	1.4887	6.87272e-05	0.109494	0.178993
Ckm	CKM	§307	Creatine kinase M-type	LANLSKHPK*FEEILTR	3.76644e+08	2.54298e+08	3.66292e+08	2.55296e+08	2.4124e+08	2.45553e+08	1.56292e+08	1.90686e+08	3.34393e+08	-1.33446	-1.63995	-1.22622	0.0969875	0.191985	0.730154
Ckm	CKM	§41	Creatine kinase M-type	VLTPDLYNK*LR	1.98558e+08	1.80079e+08	1.98118e+08	1.02728e+08	1.07964e+08	9.85575e+07	1.2809e+08	1.43684e+08	1.27124e+08	-1.85203	-1.62012	1.14567	0.000180871	0.00186723	0.00766955
Ckm	CKM	§9	Creatine kinase M-type	PFGNTHNK*FK	5.57041e+07	3.4362e+07	6.28622e+07	5.21221e+07	5.14805e+07	4.8235e+07	4.00248e+07	4.21224e+07	7.02067e+07	-1.00017	-1.12474	-1.12207	0.968468	0.988919	0.986837
Ckm	CKM	223	Creatine kinase M-type	GIWHNDNK*SFLVWVNEEDHLR	1.47469e+07	1.11885e+07	1.91215e+07	8.30002e+06	9.80268e+06	3.46777e+06	2.27684e+07	1.02756e+07	6.86162e+06	-1.90155	-1.15346	1.65219	0.0586757	0.764382	0.304946
Ckm	CKM	366	Creatine kinase M-type	K*LEKGQSIDDM#IPAQK	1.09613e+07	1.25632e+07	3.57726e+07	19427152	1.01671e+07	1.31602e+07	9.73058e+06	1.07896e+07	2.99639e+07	-1.48513	-1.31613	1.1309	0.550461	0.790979	0.735707
Ckm	CKM	369	Creatine kinase M-type	KLEK*GQSIDDMIPAQK	1.60484e+08	1.16054e+08	1.62451e+08	8.86292e+07	7.89999e+07	8.47569e+07	8.27591e+07	9.43629e+07	9.49417e+07	-1.72724	-1.80801	-1.04446	0.015632	0.0237297	0.248041
Ckm;Ckmt2;Ckmt1	CKM;CKMT2;CKMT1A	§242;§276;§276	Creatine kinase M-type	VISMEK*GGNM#K	3.50204e+08	2.54872e+08	3.3202e+08	1.29567e+08	1.36717e+08	1.20213e+08	2.26807e+08	3.40982e+08	1.24966e+08	-2.4077	-1.51573	1.59198	0.00344516	0.302614	0.178137
Dlat	DLAT	§363	Dihydrolipoyllysine-residue acetyltransferase component of pyruvate dehydrogenase complex, mitochondrial	LAAEK*GIDLTQVK	5.08964e+06	2.87211e+06	3.4975e+06	2.70865e+06	2.61983e+06	2.66968e+06	3.49085e+06	3.72022e+06	3.97724e+06	-1.42276	-1.14765	1.24245	0.155668	0.900005	0.00173787
Dlat	DLAT	§631	Dihydrolipoyllysine-residue acetyltransferase component of pyruvate dehydrogenase complex, mitochondrial	VVDGAVGAQWLAEFK*K	2.79242e+08	2.36604e+08	3.81855e+08	2.02109e+08	3.32747e+08	2.59695e+08	3.00802e+08	4.58511e+08	4.72236e+08	-1.11728	1.2959	1.45108	0.581006	0.18649	0.0944612
Dlat	DLAT	§636	Dihydrolipoyllysine-residue acetyltransferase component of pyruvate dehydrogenase complex, mitochondrial	KYLEK*PITMLL	2.15657e+07	3.16214e+07	2.90187e+07	1.18348e+07	8.20834e+06	4.36857e+07	1.9198e+07	3.56305e+07	7.85563e+07	-1.29984	1.4837	1.93283	0.625469	0.395721	0.330481
Dlat	DLAT	168	Dihydrolipoyllysine-residue acetyltransferase component of pyruvate dehydrogenase complex, mitochondrial	ILVPEGTRDVPVGSIICITVEK*PQDIEAFK	2.36533e+07	2.71616e+07	5.80956e+07	1.47401e+07	5.26677e+07	5.5738e+07	2.74683e+07	33368516	5.95644e+07	1.28459	1.01987	-1.25679	0.795545	0.807703	0.958355
Dlat	DLAT	357	Dihydrolipoyllysine-residue acetyltransferase component of pyruvate dehydrogenase complex, mitochondrial	VFVSPLAK*K	4.46052e+06	1.20215e+06	9.34969e+06	2.76402e+06	3.33339e+06	1.55076e+06	1.54177e+07	6.20958e+06	6.83579e+06	-1.9492	1.69205	3.30542	0.368723	0.303273	0.0829395
Dlat	DLAT	461	Dihydrolipoyllysine-residue acetyltransferase component of pyruvate dehydrogenase complex, mitochondrial	ELNK*M#LEGK	1.1409e+07	8.22005e+06	1.8473e+07	9.23711e+06	9.1658e+06	5.13027e+06	2.67151e+07	2.62967e+07	9.99174e+06	-1.6078	1.4757	2.37787	0.217314	0.257061	0.0811303
Dlat	DLAT	468	Dihydrolipoyllysine-residue acetyltransferase component of pyruvate dehydrogenase complex, mitochondrial	GK*ISVNDFIIK	1.23906e+08	1.68954e+08	2.42589e+08	7.51116e+07	8.33194e+07	3.40791e+07	5.15388e+08	4.19704e+08	3.14005e+07	-2.76204	1.61088	4.45912	0.0389895	0.397964	0.157896
Dlat	DLAT	485	Dihydrolipoyllysine-residue acetyltransferase component of pyruvate dehydrogenase complex, mitochondrial	ASALACLK*VPEANSSWMDTVIR	2.42628e+08	1.34575e+08	3.64378e+08	1.95165e+08	2.52558e+08	1.99832e+08	4.58971e+08	3.53241e+08	4.10488e+08	-1.13723	1.47144	1.67706	0.672697	0.0932034	0.00578924
Dlat	DLAT	542	Dihydrolipoyllysine-residue acetyltransferase component of pyruvate dehydrogenase complex, mitochondrial	GLETIASDVVSLASK*AR	6.68624e+06	9.83145e+06	1.16345e+07	2.69874e+07	2.56339e+07	1.926e+07	6.8989e+07	5.7397e+07	1.98804e+07	2.57122	4.63675	1.80731	0.00638208	0.0573377	0.173911
Dlat	DLAT	547	Dihydrolipoyllysine-residue acetyltransferase component of pyruvate dehydrogenase complex, mitochondrial	EGK*LQPHEFQGGTFTISNLGMFGIK	8.87139e+07	1.00559e+08	1.24674e+08	1.81331e+08	2.20173e+08	1.73742e+08	3.78623e+08	3.88724e+08	2.07356e+08	1.84515	2.77075	1.50495	0.00816795	0.0211324	0.092851
Dlat	DLAT	599	Dihydrolipoyllysine-residue acetyltransferase component of pyruvate dehydrogenase complex, mitochondrial	NFSAIINPPQACILAIGASEDKLIPADNEK*GFDVASVMSVTLSCDHR	4.0455e+07	3.33737e+07	3.06049e+07	5.17228e+07	5.36617e+07	6.25855e+07	6.80091e+07	3.85059e+07	4.62876e+07	1.62802	1.3372	-1.21481	0.00890023	0.158091	0.620661
Dlat	DLAT	92	Dihydrolipoyllysine-residue acetyltransferase component of pyruvate dehydrogenase complex, mitochondrial	SLPPHQK*VPLPSLSPTMQAGTIAR	8.03e+07	1.09338e+08	8.73287e+07	3.82566e+07	6.75792e+07	8.39108e+07	5.7048e+07	118061048	4.39786e+07	-1.51629	-1.64545	-1.08279	0.1427	0.474168	0.730296
Idh1;Idh2	IDH1;IDH2	§115;155	Isocitrate dehydrogenase [NADP] cytoplasmic	IICK*NIPR	2.29531e+07	3.15994e+07	1.76667e+07	1.60176e+07	1.55348e+07	2.08736e+07	2.41031e+07	3.25883e+07	1.85463e+07	-1.33823	-1.07556	1.24696	0.208476	0.869781	0.160816
Idh1;Idh2	IDH1;IDH2	§212;251	Isocitrate dehydrogenase [NADP] cytoplasmic	WPLYLSTK*NTILK	4.17937e+08	4.52346e+08	5.89604e+08	1.70989e+08	1.88678e+08	9.27239e+07	4.38444e+08	4.19449e+08	8.24502e+07	-3.20458	-1.73961	1.84619	0.00504867	0.244269	0.24455
Idh1;Idh2	IDH1;IDH2	§93;§133	Isocitrate dehydrogenase [NADP] cytoplasmic	M#WK*SPNGTIR	5.84119e+08	4.8501e+08	6.20645e+08	3.84324e+08	4.15006e+08	3.24925e+08	1.01177e+09	1.23536e+09	4.49369e+08	-1.49255	1.42414	2.13029	0.0176	0.230225	0.0898885
Idh1;Idh2	IDH1;IDH2	87;127	Isocitrate dehydrogenase [NADP] cytoplasmic	VEEFK*LK	2.56205e+07	2.44865e+07	2.69655e+07	5.25219e+07	4.15192e+07	5.06626e+07	3.83307e+07	4.73354e+07	7.85059e+07	1.87311	1.88334	1.00768	0.00291081	0.0758926	0.634667
Idh2	IDH2	§106	Isocitrate dehydrogenase [NADP], mitochondrial	YFDLGLPNRDQTNDQVTIDSALATQK*YSVAVK	9.70128e+10	1.06038e+11	1.26532e+11	9.4313e+10	1.30774e+11	1.75165e+11	8.46584e+10	1.10773e+11	1.47637e+11	1.22294	-1.143	-1.39474	0.398648	0.835183	0.555544
Idh2	IDH2	§133	Isocitrate dehydrogenase [NADP], mitochondrial	KM#WK*SPNGTIR	3.14458e+08	3.66187e+08	9.10923e+08	5.01219e+08	5.70255e+08	1.28076e+08	8.17887e+08	8.623e+08	6.0999e+08	-1.31756	1.28418	1.69572	0.607925	0.321535	0.0826297
Idh2	IDH2	§166	Isocitrate dehydrogenase [NADP], mitochondrial	LVPGWTK*PITIGR	2.03802e+08	2.95676e+08	2.77175e+08	1.37599e+08	1.4971e+08	5.31422e+07	7.66533e+08	5.88972e+08	5.70544e+07	-2.26536	1.62316	3.68516	0.0245248	0.379981	0.17229
Idh2	IDH2	§180	Isocitrate dehydrogenase [NADP], mitochondrial	HAHGDQYK*ATDFVVDR	2.55983e+10	2.45703e+10	2.44392e+10	2.32769e+10	2.46253e+10	2.54173e+10	2.14293e+10	2.95569e+10	2.52202e+10	-1.01049	-1.09701	-1.08324	0.58515	0.833579	0.712287
Idh2	IDH2	§180, 193	Isocitrate dehydrogenase [NADP], mitochondrial	HAHGDQYK*ATDFVVDRAGTFK*LVFTPK	7.86614e+06	3.81697e+06	9.48319e+06	1.06267e+07	1.46962e+07	4.45523e+07	1.03106e+07	9.52366e+06	3.08151e+07	3.32439	2.13556	-1.55326	0.208094	0.242388	0.642029
Idh2	IDH2	§199	Isocitrate dehydrogenase [NADP], mitochondrial	LVFTPK*DGSSAKEWEVY	3.60781e+06	1.82405e+06	6.65925e+06	2.64013e+06	6.37139e+06	3.90682e+06	6.16298e+06	1.2165e+07	2.54021e+06	1.20491	1.73584	1.44381	0.884835	0.404434	0.428766
Idh2	IDH2	§256	Isocitrate dehydrogenase [NADP], mitochondrial	NTILK*AYDGRFK	2.03011e+07	1.65842e+07	3.67314e+07	2.39473e+07	3.10299e+07	1.47739e+07	2.45875e+07	17955804	5.63696e+06	-1.04807	-1.75348	-1.66937	0.876418	0.365531	0.379104
Idh2	IDH2	§263	Isocitrate dehydrogenase [NADP], mitochondrial	FK*DIFQEIFDKHYK	9.94026e+07	9.05378e+07	9.99639e+07	1.12e+08	1.11618e+08	8.75469e+07	2.16368e+08	224552816	9.42964e+07	1.09818	1.76308	1.60899	0.458397	0.124914	0.156604
Idh2	IDH2	§263, §272	Isocitrate dehydrogenase [NADP], mitochondrial	FK*DIFQEIFDK*HYK	5.89755e+07	4.8874e+07	5.02798e+07	9.5986e+07	1.12952e+08	1.69659e+08	8.92825e+07	1.18521e+08	1.90671e+08	2.41101	2.2489	-1.06972	0.0308916	0.0573082	0.868226
Idh2	IDH2	§263, §280	Isocitrate dehydrogenase [NADP], mitochondrial	FK*DIFQEIFDKHYKTDFDK*NK	6.6656e+06	7.1275e+06	1.01225e+07	1.64597e+07	1.80212e+07	2.57928e+07	9.28976e+06	1.72407e+07	3.21939e+07	2.53794	2.19139	-1.15559	0.0170862	0.163189	0.947056
Idh2	IDH2	§263, 275	Isocitrate dehydrogenase [NADP], mitochondrial	FK*DIFQEIFDKHYK*TDFDKNK	5.69096e+07	4.52386e+07	6.10112e+07	3.8938e+07	3.53891e+07	6.34687e+07	1.65661e+07	3.09159e+07	7.09317e+07	-1.16491	-1.52961	-1.31018	0.446007	0.428295	0.744628
Idh2	IDH2	§263, 282	Isocitrate dehydrogenase [NADP], mitochondrial	FK*DIFQEIFDKHYKTDFDKNK*	6.6656e+06	7.1275e+06	1.01225e+07	1.64597e+07	1.80212e+07	2.57928e+07	9.28976e+06	1.72407e+07	3.21939e+07	2.53794	2.19139	-1.15559	0.0170862	0.163189	0.947056
Idh2	IDH2	§272	Isocitrate dehydrogenase [NADP], mitochondrial	FKDIFQEIFDK*HYKTDFDKNK	4.25263e+08	5.26725e+08	4.89866e+08	4.25841e+08	4.07222e+08	3.55267e+08	4.88891e+08	5.81689e+08	3.42495e+08	-1.20489	-1.14334	1.05617	0.0810087	0.905242	0.361356
Idh2	IDH2	§272, §280	Isocitrate dehydrogenase [NADP], mitochondrial	DIFQEIFDK*HYKTDFDK*NKIWYEHR	1.67258e+07	7.1479e+06	1.08129e+07	2.32398e+07	3.24123e+07	1.65193e+07	2.52408e+07	2.45841e+07	5.55754e+07	2.09527	2.71183	1.29712	0.0811175	0.0901704	0.37915
Idh2	IDH2	§272, 275	Isocitrate dehydrogenase [NADP], mitochondrial	FKDIFQEIFDK*HYK*TDFDKNK	5.69096e+07	4.52386e+07	6.10112e+07	3.8938e+07	3.53891e+07	6.34687e+07	1.65661e+07	3.09159e+07	7.09317e+07	-1.16491	-1.52961	-1.31018	0.446007	0.428295	0.744628
Idh2	IDH2	§272, 282	Isocitrate dehydrogenase [NADP], mitochondrial	DIFQEIFDK*HYKTDFDKNK*IWYEHR	1.67258e+07	7.1479e+06	1.08129e+07	2.32398e+07	3.24123e+07	1.65193e+07	2.52408e+07	2.45841e+07	5.55754e+07	2.09527	2.71183	1.29712	0.0811175	0.0901704	0.37915
Idh2	IDH2	§280	Isocitrate dehydrogenase [NADP], mitochondrial	TDFDK*NKIWYEHR	3.21046e+08	4.3068e+08	4.99314e+08	2.18788e+08	2.80627e+08	1.87706e+08	4.6922e+08	5.90391e+08	2.15812e+08	-1.80802	-1.09909	1.64864	0.032759	0.950063	0.159619
Idh2	IDH2	§280, 282	Isocitrate dehydrogenase [NADP], mitochondrial	TDFDK*NK*IWYEHR	2.18615e+07	2.2984e+07	1.88109e+07	2.00419e+07	1.58869e+07	1.14138e+07	1.48024e+07	4.32349e+07	1.78075e+07	-1.43446	1.15147	1.65539	0.122678	0.678506	0.367323
Idh2	IDH2	§384	Isocitrate dehydrogenase [NADP], mitochondrial	GK*LDGNQDLIR	1.39642e+10	1.46931e+10	1.3899e+10	1.3015e+10	1.42304e+10	1.10784e+10	1.8349e+10	2.03804e+10	9.88797e+09	-1.10716	1.01545	1.12675	0.212648	0.56475	0.362517
Idh2	IDH2	§45, §48	Isocitrate dehydrogenase [NADP], mitochondrial	IK*VEK*PVVEMDGDEMTR	7.79618e+06	6.61517e+06	7.27257e+06	1.38752e+07	1.81919e+07	3.0409e+07	1.13882e+07	1.71099e+07	2.89295e+07	2.90142	2.36355	-1.22487	0.0519184	0.0827675	0.825598
Idh2	IDH2	§48	Isocitrate dehydrogenase [NADP], mitochondrial	IKVEK*PVVEM#DGDEM#TR	1.12329e+09	8.87496e+08	2.05444e+09	2.22645e+09	2.23067e+08	1.57184e+09	1.26301e+09	1.60811e+09	3.84799e+09	-1.00387	1.55825	1.56773	0.984084	0.374152	0.420297
Idh2	IDH2	§67	Isocitrate dehydrogenase [NADP], mitochondrial	IIWQFIK*EK	4.49434e+08	3.97568e+08	4.22457e+08	5.65797e+08	6.95394e+08	4.55519e+08	8.70225e+08	9.14471e+08	6.88732e+08	1.3618	1.73885	1.27969	0.103403	0.00474509	0.0614733
Idh2	IDH2	112	Isocitrate dehydrogenase [NADP], mitochondrial	YSVAVK*CATITPDEAR	918456	347336	2.68938e+06	376438	1.39641e+06	1.00317e+06	2.02205e+06	1.16449e+06	1.43319e+06	-1.46978	-1.0855	1.357	0.634493	0.782177	0.190469
Idh2	IDH2	127	Isocitrate dehydrogenase [NADP], mitochondrial	CATITPDEARVEEFK*LK	3.70288e+07	3.04764e+07	4.22612e+07	1.19494e+08	7.42782e+07	6.76838e+07	6.31717e+07	6.54159e+07	9.81798e+07	2.39864	1.84371	-1.29812	0.0384235	0.0299184	0.591074
Idh2	IDH2	129	Isocitrate dehydrogenase [NADP], mitochondrial	VEEFKLK*K	2.77982e+07	2.76044e+07	4.44037e+07	8.13108e+07	1.03641e+08	1.36846e+08	6.14689e+07	8.58415e+07	1.32654e+08	3.24684	2.50338	-1.29413	0.0122958	0.0499141	0.625204
Idh2	IDH2	130	Isocitrate dehydrogenase [NADP], mitochondrial	CATITPDEARVEEFKLKK*	3.97669e+08	3.63433e+08	3.88788e+08	1.33562e+09	1.47774e+09	1.1252e+09	1.00412e+09	1.06274e+09	1.08943e+09	3.44918	2.44964	-1.40494	0.000832285	1.624e-05	0.0687489
Idh2	IDH2	130, §133	Isocitrate dehydrogenase [NADP], mitochondrial	K*MWK*SPNGTIR	1.09036e+07	9.729e+06	1.55235e+07	1.47069e+07	2.58446e+07	1.4224e+07	3.42679e+07	3.81835e+07	2.479e+07	1.5256	2.40022	1.57677	0.212427	0.00945337	0.0616398
Idh2	IDH2	155	Isocitrate dehydrogenase [NADP], mitochondrial	NILGGTVFREPIICK*NIPR	6.61795e+10	6.36893e+10	7.50767e+10	6.51467e+10	7.43228e+10	6.97631e+10	7.18964e+10	7.91631e+10	7.56894e+10	1.02808	-1.01277	-1.03892	0.759254	0.14668	0.159096
Idh2	IDH2	193	Isocitrate dehydrogenase [NADP], mitochondrial	AGTFK*LVFTPK	1.20367e+10	1.13339e+10	1.23478e+10	1.29969e+10	1.59597e+10	1.63445e+10	1.33666e+10	1.54514e+10	1.72619e+10	1.27718	1.15134	-1.10686	0.0438634	0.0413257	0.874641
Idh2	IDH2	242	Isocitrate dehydrogenase [NADP], mitochondrial	DGSSAKEWEVYNFPAGGVGMGMYNTDESISGFAHSCFQYSIQK*K	6.7378e+08	4.91624e+08	5.66403e+08	4.85542e+08	5.93032e+08	6.24273e+08	6.45107e+08	7.20288e+08	8.18342e+08	-1.00993	1.12534	1.13901	0.893235	0.107558	0.070446
Idh2	IDH2	243	Isocitrate dehydrogenase [NADP], mitochondrial	EWEVYNFPAGGVGMGMYNTDESISGFAHSCFQYSIQKK*	1.48558e+08	8.82973e+07	5.44369e+07	7.46769e+07	1.06966e+08	8.92673e+07	1.17356e+08	1.30167e+08	1.46268e+08	1.0476	1.37812	1.31841	0.826654	0.300667	0.0308539
Idh2	IDH2	243, 251	Isocitrate dehydrogenase [NADP], mitochondrial	K*WPLYLSTK*NTILK	7.89951e+06	2.9739e+06	7.11792e+06	1.96108e+06	5.7618e+06	2.71205e+06	4.01043e+06	5.025e+06	1.36208e+06	-1.60351	-1.61929	-1.00762	0.259788	0.249048	0.994134
Idh2	IDH2	275	Isocitrate dehydrogenase [NADP], mitochondrial	FKDIFQEIFDKHYK*TDFDKNK	1.67586e+08	1.84207e+08	1.79928e+08	1.92976e+08	1.75628e+08	2.60211e+08	1.45749e+08	2.69783e+08	3.52557e+08	1.1909	1.28917	1.08491	0.28543	0.261411	0.516962
Idh2	IDH2	275, §280	Isocitrate dehydrogenase [NADP], mitochondrial	FKDIFQEIFDKHYK*TDFDK*NK	1.76937e+07	9.2481e+06	1.03649e+07	2.09728e+07	2.17476e+07	3.7071e+07	1.68456e+07	2.69453e+07	5.32331e+07	2.15379	2.32099	1.08001	0.0734501	0.149155	0.658333
Idh2	IDH2	275, 282	Isocitrate dehydrogenase [NADP], mitochondrial	DIFQEIFDKHYK*TDFDKNK*IWYEHR	1.67258e+07	7.1479e+06	1.08129e+07	2.32398e+07	3.24123e+07	1.65193e+07	2.52408e+07	2.45841e+07	5.55754e+07	2.09527	2.71183	1.29712	0.0811175	0.0901704	0.37915
Idh2	IDH2	282	Isocitrate dehydrogenase [NADP], mitochondrial	TDFDKNK*IWYEHR	3.94133e+07	6.15513e+07	6.77988e+07	2.45857e+07	3.35278e+07	1.83009e+07	8.51522e+07	1.03987e+08	2.63284e+07	-2.19315	1.13943	2.50445	0.0335191	0.566062	0.123325
Idh2	IDH2	299	Isocitrate dehydrogenase [NADP], mitochondrial	LIDDMVAQVLK*SSGGFVWACK	1.54346e+10	1.07926e+10	1.42325e+10	1.71011e+10	2.34483e+10	2.05626e+10	2.64144e+10	2.38919e+10	2.47343e+10	1.52103	1.65522	1.09062	0.0403414	0.00186	0.0788449
Idh2	IDH2	309	Isocitrate dehydrogenase [NADP], mitochondrial	LIDDMVAQVLKSSGGFVWACK*	332761	633376	391234	200000	393504	650171	431078	589415	537923	1.25664	1.02463	-1.22373	0.823946	0.551359	0.490825
Idh2	IDH2	400	Isocitrate dehydrogenase [NADP], mitochondrial	FAQTLEK*VCVQTVESGAMTK	1.04607e+10	9.15686e+09	1.08822e+10	1.08314e+10	1.15e+10	1.1372e+10	9.47255e+09	9.57361e+09	1.20701e+10	1.09111	-1.15805	-1.26078	0.128325	0.846558	0.379578
Idh2	IDH2	426	Isocitrate dehydrogenase [NADP], mitochondrial	DLAGCIHGLSNVK*LNEHFLNTTDFLDTIKSNLDR	5.84718e+08	5.80832e+08	8.14619e+08	5.90374e+08	8.49767e+08	8.35233e+08	7.30917e+08	6.16269e+08	5.12294e+08	1.13131	-1.22048	-1.37771	0.437672	0.707485	0.257976
Idh2	IDH2	442	Isocitrate dehydrogenase [NADP], mitochondrial	DLAGCIHGLSNVKLNEHFLNTTDFLDTIK*SNLDR	5.84718e+08	5.80832e+08	8.14619e+08	5.90374e+08	8.49767e+08	8.35233e+08	7.30917e+08	6.16269e+08	5.12294e+08	1.13131	-1.22048	-1.37771	0.437672	0.707485	0.257976
Idh2	IDH2	69	Isocitrate dehydrogenase [NADP], mitochondrial	EK*LILPHVDVQLK	1.35655e+09	1.40933e+09	1.71331e+09	1.026e+09	1.12291e+09	8.11778e+08	1.9571e+09	1.91839e+09	7.15833e+08	-1.50236	-1.09315	1.37737	0.0246957	0.933738	0.26305
Idh2	IDH2	69, 80	Isocitrate dehydrogenase [NADP], mitochondrial	EK*LILPHVDVQLK*YFDLGLPNRDQTNDQVTIDSALATQK	3.14962e+08	2.2284e+08	2.55263e+08	3.23021e+08	3.71633e+08	6.68532e+08	3.06758e+08	3.72123e+08	6.9992e+08	1.83103	1.55158	-1.17751	0.162934	0.192154	0.976005
Idh2	IDH2	80	Isocitrate dehydrogenase [NADP], mitochondrial	LILPHVDVQLK*YFDLGLPNRDQTNDQVTIDSALATQK	3.69539e+11	3.49323e+11	3.95592e+11	3.23611e+11	4.18348e+11	5.29327e+11	3.74695e+11	4.21404e+11	4.63531e+11	1.14873	1.0087	-1.13631	0.43931	0.169821	0.955028
Idh2	IDH2	80, §106	Isocitrate dehydrogenase [NADP], mitochondrial	LILPHVDVQLK*YFDLGLPNRDQTNDQVTIDSALATQK*YSVAVK	5.75424e+08	6.08967e+08	8.28181e+08	6.12221e+08	1.17397e+09	2.12406e+09	6.87784e+08	1.08301e+09	1.92393e+09	1.95654	1.63837	-1.19157	0.23104	0.20721	0.906156
Idh2;Ccdc73	IDH2;CCDC73	242;139	Isocitrate dehydrogenase [NADP], mitochondrial	QYSLQK*K	8.2525e+06	1.43467e+07	7.92706e+06	7.04568e+06	1.01081e+07	1.22574e+07	3.7987e+06	1.00953e+07	1.85303e+07	-1.03068	-1.04119	-1.00797	0.892331	0.900487	0.835308
Sqor	SQRDL	173	Sulfide:quinone oxidoreductase, mitochondrial	IGSNYSVK*TVEK	2.09883e+06	2.1242e+06	3.18454e+06	587078	562051	475817	2.08929e+06	2.56786e+06	430018	-4.41948	-1.41968	3.11988	0.00582985	0.354911	0.149816
Sqor	SQRDL	365	Sulfide:quinone oxidoreductase, mitochondrial	TMCLIMK*NQRPIK	1.33091e+07	1.86299e+07	3.24473e+07	1.70661e+07	1.44267e+07	1.06286e+07	2.99421e+07	2.9968e+07	1.15992e+07	-1.51794	-1.0089	1.50787	0.283875	0.790608	0.200471
Sqor	SQRDL	371	Sulfide:quinone oxidoreductase, mitochondrial	TMCLIMKNQRPIK*K	1.32497e+06	2.13092e+06	3.73931e+06	3.62366e+06	2.63817e+06	2.19976e+06	4.13769e+06	3.93208e+06	1.85438e+06	1.02505	1.18308	1.15671	0.635901	0.421878	0.593657
Sqor;Cblb	SQRDL;Cbl-b	177;48	Sulfide:quinone oxidoreductase, mitochondrial	TVEK*TWK	3.85552e+07	3.20573e+07	3.96756e+07	1.71941e+07	1.88257e+07	1.16562e+07	1.73306e+07	2.12196e+07	2.14827e+07	-2.29718	-2.05853	1.11839	0.00290948	0.00356551	0.181732
Uqcrc2	UQCRC2	§109	Cytochrome b-c1 complex subunit 2, mitochondrial	GIEAVGGK*LSVTATR	3.14286e+07	2.68879e+07	2.99955e+07	1.82472e+07	2.2753e+07	1.37237e+07	5.80674e+07	5.0688e+07	1.3844e+07	-1.60254	1.23894	1.98983	0.0187781	0.452399	0.179515
Uqcrc2	UQCRC2	§231	Cytochrome b-c1 complex subunit 2, mitochondrial	M#ALVGLGVSHSVLK*QVAEQFLNM#R	1.5454e+08	1.53446e+08	3.78477e+08	3.3254e+08	3.58052e+08	4.58317e+08	3.76883e+08	4.51692e+08	4.9352e+08	1.6854	1.71024	1.01697	0.14075	0.0615629	0.323872
Uqcrc2	UQCRC2	§375	Cytochrome b-c1 complex subunit 2, mitochondrial	AVAQGNLSSADVQAAK*NK	2.95701e+06	1.96148e+06	2.44181e+06	2.22679e+06	2.19811e+06	1.77848e+06	8.17442e+06	4.6929e+06	1.47258e+06	-1.17824	1.73873	2.05315	0.297038	0.300127	0.234759
Uqcrc2	UQCRC2	§42	Cytochrome b-c1 complex subunit 2, mitochondrial	VKTSAAPGGVPLQPQDLEFTK*LPNGLVIASLENYAPLSR	4.59503e+07	9.74589e+07	1.27661e+08	6.6681e+07	1.03476e+08	1.05414e+08	6.20762e+07	8.85267e+07	1.25717e+08	1.01377	-1.08195	-1.09444	0.958318	0.956521	0.991628
Uqcrc2	UQCRC2	§435	Cytochrome b-c1 complex subunit 2, mitochondrial	KFVSGK*K	1.79703e+07	2.34676e+07	3.50592e+07	1.33146e+07	1.84148e+07	1.76759e+07	3.08866e+07	3.99602e+07	1.48598e+07	-1.53757	-1.00011	1.54079	0.1625	0.747529	0.182349
Uqcrc2	UQCRC2	§66	Cytochrome b-c1 complex subunit 2, mitochondrial	IGLFVK*AGSR	8.72265e+08	7.90106e+08	9.87755e+08	7.13603e+08	8.00088e+08	7.61077e+08	1.33349e+09	1.29062e+09	6.88009e+08	-1.1569	1.11538	1.29322	0.116045	0.364978	0.174792
Uqcrc2	UQCRC2	§92, 98	Cytochrome b-c1 complex subunit 2, mitochondrial	LASSLTTK*GASSFK*ITR	1.75963e+06	1.13312e+06	1.99254e+06	3.53897e+06	4.48843e+06	5.09593e+06	4.95275e+06	2.24883e+06	3.73865e+06	2.70513	1.99857	-1.35056	0.00619593	0.0702509	0.465812
Uqcrc2	UQCRC2	159	Cytochrome b-c1 complex subunit 2, mitochondrial	SQLK*IDKAVAFQNSQTR	6.50348e+07	5.28259e+07	3.59507e+07	8.81147e+07	9.18983e+07	4.79637e+07	1.4605e+08	1.46658e+08	4.01705e+07	1.49258	1.93143	1.29688	0.205998	0.176252	0.41049
Uqcrc2	UQCRC2	183	Cytochrome b-c1 complex subunit 2, mitochondrial	IIENLHDVAYK*NALANPLYCPDYR	1.82902e+08	1.96791e+08	2.66308e+08	1.66711e+08	2.37574e+08	2.13634e+08	2.47703e+08	3.34135e+08	2.20552e+08	-1.07103	1.1085	1.18985	0.791657	0.290898	0.199703
Uqcrc2	UQCRC2	199	Cytochrome b-c1 complex subunit 2, mitochondrial	MGK*ITSEELHYFVQNHFTSAR	4.35257e+07	2.45902e+07	5.49751e+07	4.26209e+07	3.48336e+07	3.97795e+07	1.09358e+08	7.69486e+07	2.44684e+07	-1.04265	1.52818	1.59687	0.841421	0.328264	0.277673
Uqcrc2	UQCRC2	250	Cytochrome b-c1 complex subunit 2, mitochondrial	GGLGLAGAK*AK	3.25212e+07	4.00266e+07	3.90867e+07	2.13251e+07	1.80285e+07	1.15119e+07	8.99649e+07	8.01871e+07	7.1437e+06	-2.17942	1.41736	3.09584	0.00555832	0.451083	0.184178
Uqcrc2	UQCRC2	377	Cytochrome b-c1 complex subunit 2, mitochondrial	AVAQGNLSSADVQAAKNK*	444632	1.11729e+06	1.59221e+06	632041	489629	462509	1.88856e+06	1.26067e+06	338841	-1.92926	1.12679	2.17868	0.195452	0.852081	0.233923
Uqcrc2	UQCRC2	426	Cytochrome b-c1 complex subunit 2, mitochondrial	AGYLMSVETSEGFLSEIGSQALAAGSYMPPSTVLQQIDSVADADVVK*AAK	3.12323e+08	3.17384e+08	2.71609e+08	3.22903e+08	3.91551e+08	3.94404e+08	5.33926e+08	5.11944e+08	3.85014e+08	1.25303	1.43297	1.14613	0.0656546	0.022145	0.107748
Uqcrc2	UQCRC2	429	Cytochrome b-c1 complex subunit 2, mitochondrial	AGYLMSVETSEGFLSEIGSQALAAGSYMPPSTVLQQIDSVADADVVKAAK*	710742	2.34535e+06	2.0883e+06	910229	3.08674e+06	930335	1.5498e+06	1419772	1.32148e+06	1.22789	-1.16895	-1.43219	0.938597	0.607963	0.784486
Uqcrc2	UQCRC2	429, 430	Cytochrome b-c1 complex subunit 2, mitochondrial	AAK*K*FVSGKK	2.64484e+07	2.19508e+07	2.62917e+07	4.36958e+07	4.35528e+07	6.98528e+07	2.15362e+07	2.94289e+07	6.15755e+07	2.1181	1.34469	-1.57169	0.0362816	0.364149	0.37942
Uqcrc2	UQCRC2	430	Cytochrome b-c1 complex subunit 2, mitochondrial	AGYLMSVETSEGFLSEIGSQALAAGSYMPPSTVLQQIDSVADADVVKAAKK*	1.66404e+08	2.16672e+08	2.54099e+08	1.57454e+08	2.53236e+08	3.09476e+08	3.355e+08	198318784	1.80082e+08	1.13817	1.03323	-1.09914	0.617232	0.667435	0.976327
Uqcrc2	UQCRC2	430, §435	Cytochrome b-c1 complex subunit 2, mitochondrial	K*FVSGK*K	8.60729e+06	9.04661e+06	4.46999e+06	1.4494e+07	1.65742e+07	2.24482e+07	1.15574e+07	1.36818e+07	2.11066e+07	2.4359	1.86952	-1.30009	0.0199934	0.0674021	0.558384
Uqcrc2	UQCRC2	430, 436	Cytochrome b-c1 complex subunit 2, mitochondrial	K*FVSGKK*	8.60729e+06	9.04661e+06	4.46999e+06	1.4494e+07	1.65742e+07	2.24482e+07	1.15574e+07	1.36818e+07	2.11066e+07	2.4359	1.86952	-1.30009	0.0199934	0.0674021	0.558384
Uqcrc2	UQCRC2	98	Cytochrome b-c1 complex subunit 2, mitochondrial	GASSFK*ITR	1.08931e+09	7.6965e+08	1.10655e+09	1.14443e+09	1.13655e+09	1.201e+09	1.322e+09	1.44141e+09	1.13633e+09	1.18239	1.17359	-1.00528	0.197165	0.0917516	0.200896
Uqcrq	UQCRQ	§33	Cytochrome b-c1 complex subunit 8	AFPSYFSK*GIPNVLR	7.49552e+07	5.97387e+07	5.95623e+07	3.40599e+07	4.11102e+07	1.47917e+07	2.57029e+08	1.36582e+08	2.99185e+07	-2.14428	1.94576	4.18147	0.0206881	0.310035	0.16769

## Sheet: Supplementary Fig.1
	Supplementary Fig. 1b					Supplementary Fig. 1c								Supplementary Fig.1d								Supplementary Fig. 1f					Supplementary Fig. 1g-k
	Pressure Gradient (mmHg)						Body Weight	Weeks of Model Induction							GTT	Time post glucose IP injection (Blood Glucose, mg/dl)						LV Mass (mg)
	Control	mTAC	HFD	HFD/mTAC			Group	0	4	8	12	16			Group	Baseline	15min	30min	1hr	2hr		Control	mTAC	HFD	HFD/mTAC			Groups	Control								mTAC								HFD
	0.4471	1.203	1.056	16.725			Control	22.7	24.2	25.1	26	26.7			Control	135	268	276	234	187		65.45	74.57	69.88	75.16		Weeks of Induction
	2.2903	19.14	1.039	21.34				26.3	29.1	31	32.2	33.5				126	256	287	241	161		69.68	63.87	67.92	76.67		0	Ejection Fraction (%)	72.2247	72.1166	66.8306	67.4064	70.4162	73.3456	72.3949	69.3075	69.7174	70.059	73.1977	69.63	71.7695	71.8181	69.2916	70.5061	72.2747	68.7892	71.5561	71.5914	71.8323
	1.67757	12.49	1.179	6.434				24.1	27.1	28.1	28.5	30.7				130	329	389	282	221		62.39	66.68	75.47	75.39			LV Mass (mg)	51.408	54.7342	55.0518	51.7294	56.0721	53.4574	51.6412	57.0147	53.5676	51.235	50.4898	53.1777	51.1675	60.9827	59.0952	52.2197	53.1764	52.8935	52.1695	56.6908	53.2789
	1.322	13.46	2.7	11.694				18.2	20.4	21.6	21.6	22.6				132	299	377	271	138		59.47	73.76	69.62	82.77			LVPW;d (mm)	0.541406	0.522782	0.53506	0.480831	0.515212	0.521664	0.509728	0.524635	0.530892	0.527926	0.515904	0.485403	0.515914	0.506431	0.509121	0.529767	0.52721	0.508518	0.514344	0.509187	0.517731
	2.6661	22.26	3.181	15.231				23.2	26.3	28.1	29	30.4				138	320	296	230	188		67.63	56.22	65.56	80.63			MV E/e'	25.1853	23.8969	21.4976	24.1653	24.5978	20.0148	22.4942	23.1495	31.3881	26.0787	19.6204	20.7734	25.677	22.7577	20.83	18.3895	26.5042	27.1599	23.9136	21.5657	25.6839
	6.6737	10.48	1.297	11.748				20.8	24.1	22.8	24.4	26.5				124	348	347	253	150		63.2	72.45	70.31	76.87			MV E/A	1.40936	1.64827	1.92568	1.64851	1.70267	1.39451	1.83127	1.88491	1.55241	1.68558	1.82406	1.55948	1.71177	1.60885	1.96242	1.98094	1.63172	1.21417	1.76167	1.57867	1.8227
	4.1322	15.84	1.669	16.15				23.7	25.9	27.8	28.3	30.9				95	245	221	152	113		65.45	75.08	68.67	75.16		4	Ejection Fraction (%)	70.5129	68.4993	71.3807	70.3791	66.6963	72.8477	72.6535	72.7037	63.0417	69.1105	67.0685	64.496	63.8662	60.4084	65.7936	66.1318	69.9735	71.6824	72.2044	75.893	56.9555
	2.04558	12.31	1.394	13.9997				25.8	24.9	26.2	27	28.3				132	343	349	240	169		63.87	62.27	67.22	69.1477			LV Mass (mg)	53.7764	58.0731	63.7695	50.0647	58.3852	55.9222	61.5677	61.8698	63.0062	62.1133	58.3165	64.476	75.531	63.2032	53.3291	56.2201	59.2534	54.9991	66.116	56.4092	59.1042
			4.132	18.25			mTAC	23.4	26.8	27.7	28.6	30.2				136	322	360	255	196				80.96	83.54			LVPW;d (mm)	0.553037	0.578596	0.575178	0.560443	0.559194	0.547086	0.530973	0.587645	0.555568	0.54756	0.610439	0.578066	0.693312	0.602763	0.557407	0.598317	0.585737	0.539477	0.586798	0.560341	0.57915
			3.331	7.704				25.1	28.5	29.3	30.5	30.8				136	334	290	239	197				69.52	79.46			MV E/e'	26.2176	33.34	29.3847	18.681	30.0994	20.2125	20.2659	26.4746	23.5429	31.3609	26.7657	27.9847	22.3655	33.4132	26.325	34.9878	33.8863	23.9078	31.7265	34.3138	25.2889
				11.51				21.3	23.6	24.8	25	26.4				119	254	287	241	141					86.4			MV E/A	2.06411	1.61109	1.49014	1.70956	1.57263	2.08705	1.09891	1.43213	1.1132	1.44821	1.31034	1.49373	2.02935	1.89819	2.98494	2.35573	1.73136	2.33143	1.67028	1.54395	1.4043
				16.56				23.3	26.4	27	27.5	28.6				132	314	332	204	155					74.37		8	Ejection Fraction (%)	70.5671	69.3268	73.6564	72.5156	67.7367	69.5636	73.0239	72.8865	65.5896	64.7807	69.0338	64.6783	60.9858	60.6281	67.0874	63.9514	69.2906	71.3605	66.936	73.8981	69.742
								22.9	25.2	26.3	27.8	27.8			mTAC	142	338	388	307	186								LV Mass (mg)	62.5551	66.7197	58.4703	51.2954	55.0791	65.2184	63.6202	61.3326	62.4596	65.0164	64.1414	66.9515	68.0904	72.3665	65.3534	67.8502	58.1155	61.9639	64.5294	57.3573	61.7917
								23.1	25.9	27.5	27.6	28.7				138	350	344	274	166								LVPW;d (mm)	0.573948	0.585725	0.58785	0.611608	0.62129	0.577422	0.578818	0.57147	0.610845	0.558195	0.610093	0.568138	0.577438	0.641993	0.599858	0.647025	0.571775	0.623332	0.598694	0.562722	0.662399
								22.3	25.1	26.4	28.1	29.4				116	259	259	218	135								MV E/e'	28.9131	25.9883	27.2898	26.6871	25.8973	22.9726	27.8183	19.3414	41.8713	31.2741	29.8183	23.9829	19.3105	29.2509	23.5974	27.7554	32.7553	31.028	22.3054	33.4051	24.5232
								22.8	23.7	24.6	25.8	27.5				140	274	266	210	98								MV E/A	2.22009	1.58882	1.61457	1.52369	1.24946	1.65295	1.52795	1.15851	1.15271	1.95205	1.85367	1.86319	1.2722	1.63928	1.29962	2.52813	1.41742	1.39081	1.18175	1.63319	1.66363
							HFD	22.5	31.9	38	44.5	48.1				130	229	289	222	155							12	Ejection Fraction (%)	71.3763	68.3124	71.6036	73.9659	71.9073	72.7817	70.9641	73.5879	68.9121	67.9697	63.9084	66.8146	55.7366	66.3247	67.1553	66.8878	68.4107	72.0844	65.5905	60.7301	68.3094
								20.4	25.6	28.8	31.4	35.8				123	303	301	203	178								LV Mass (mg)	65.333	72.1215	53.7547	54.4643	66.4384	64.4363	66.5391	62.9059	63.8759	62.561	67.5545	67.6173	71.8356	73.2958	68.7165	68.5649	61.8371	65.1266	64.9608	67.3773	60.1382
								24.5	34.1	39.9	46.4	49.6				155	300	336	266	164								LVPW;d (mm)	0.64095	0.623202	0.526185	0.624942	0.62896	0.638708	0.638616	0.575976	0.610813	0.572376	0.594747	0.578136	0.529412	0.645038	0.627517	0.630248	0.564817	0.6305	0.622887	0.63172	0.658931
								20.4	24.2	26	28.6	33.7				124	243	266	219	147								MV E/e'	24.8522	30.127	27.8856	27.4916	26.1564	20.7903	25.6534	22.8066	27.8004	21.6162	37.0233	24.003	21.2067	27.3463	34.7007	30.4797	29.9088	28.6213	25.5174	37.6902	26.2309
								23.4	31.1	34.1	38.2	43.1			HFD	258	600	600	600	498								MV E/A	2.1	1.7101	1.1635	1.64988	1.51635	2.063	1.51444	1.54007	1.27556	1.27762	1.23264	1.4758	1.92123	1.50959	1.83898	1.38537	2.47142	1.63747	2.04447	1.55646	2.41631
								22.2	32.1	38.9	44.8	47.6				187	358	504	457	401							16	Ejection Fraction (%)	72.0018	68.8588	73.6252	73.318	71.2642	71.6023	70.9171	72.0972	67.5028	67.5751	64.8314	63.6634	63.8704	70.7104	58.8785	68.2253	71.0043	72.0139	65.6661	61.349	62.1351
								23.8	32.6	37.4	41.6	46.7				211	593	600	600	600								LV Mass (mg)	65.4509	69.6804	62.3864	59.4701	67.6306	63.1955	65.4527	63.8669	74.5705	63.8685	66.6816	73.7649	56.2201	72.4506	75.0755	62.2728	69.8791	67.9178	75.4714	69.6247	65.56
								21.2	29.8	37.3	41.8	45.9				159	428	573	554	385								LVPW;d (mm)	0.647897	0.615398	0.63307	0.631026	0.626134	0.62948	0.652003	0.602516	0.627883	0.570104	0.507877	0.552309	0.542079	0.605854	0.627874	0.553137	0.633703	0.645148	0.664674	0.563196	0.634683
								24.1	36.1	44.7	48.7	52.7				213	510	500	577	387								MV E/e'	24.2665	25.2604	26.9178	30.4802	23.1256	24.9517	22.0247	21.9895	29.4901	25.9879	27.1521	29.8104	19.0485	25.6377	35.8453	33.6476	29.1389	28.1728	32.2992	33.5257	30.7746
								21.8	28.9	34.2	38	44				233	534	600	546	353								MV E/A	2.12272	1.50041	1.73399	1.82543	2.01032	1.98344	1.75383	1.57289	1.88864	1.69225	1.19619	1.59656	1.46921	1.55612	1.57626	1.81893	2.4451	2.07235	2.11557	1.81129	2.80307
							HFD+mTAC	22.9	28.4	32.6	40.1	44.7				249	597	600	567	479
								25.8	33.1	39.1	46	49.2				181	401	556	557	341
								25.5	31.3	36.6	46.1	50.4				177	494	600	550	345
								27	36.3	43.1	48.4	51.6				203	413	600	534	361
								21.9	28.4	36.4	41.7	47.3			HFD+mTAC	215	463	600	600	508
								22.6	29.3	38	43.8	48.6				177	537	600	590	420
								23.3	29.5	36.6	40	46.3				174	566	600	600	531
								21.7	27.4	31.8	34.4	41				217	451	600	600	520
								21.8	26.2	27.4	28	31				148	451	532	480	290
								23.6	29.3	33.4	35	41.7				161	477	508	478	333
								23.7	31.3	36.6	42.2	48				259	532	600	600	522
								23.1	27.6	32.9	37.1	43				145	332	459	458	351
																191	427	595	600	455
																158	418	600	568	355
[truncated: 19 more columns]

## Sheet: Supplementary Fig. 2
	Supplementary Fig.2 a, b					Supplementary Fig. 2c			Supplementary Fig. 2d			Supplementary Fig. 2e			Supplementary Fig. 2f			Supplementary Fig. 2g			Supplementary Fig. 2h			Supplementary Fig.2i-l							Supplementary Fig. 2m
																																										Supplementary Fig. 2m Raw WB image
	Correlation					Ejection Fraction (%)			LVPWd (mm)			E/e'			LE EDP (mmHg)			Nppb mRNA			Col3a1 mRNA			Correlation							Ac-Tubulin				Tubulin
	Induction	HDAC6 protein	Nppb mRNA	Col3a1 mRNA		Control	HFD+L-NAME		Control	HFD+L-NAME		Control	HFD+L-NAME		Control	HFD+L-NAME		Control	HFD+L-NAME		Control	HFD+L-NAME		Induction	HDAC6 protein	NppbmRNA	Col3a1	E/e'	LVPWd		Con-Veh	HFD+L-NAME-Veh	HFD+L-NAME-TYA-018		Con-Veh	HFD+L-NAME-Veh	HFD+L-NAME-TYA-018
	Control	0.933645	0.396437	0.539961		79.204	73.412		0.245711	0.775701		16.591	47.685		4.3814	5.27685		0.72045	4.83196		0.513324	2.63016		Control	0.696236	0.72045	0.513324	16.591	0.245711		100	99.9288	163.868		100	97.9179	107.589
		1.03293	0.773079	1.19958		77.321	74.354		0.267587	0.630348		17.854	29.539		2.82053	7.17454		0.723123	2.79225		0.827975	1.05018			0.799138	0.723123	0.827975	17.854	0.267587		100	100.184	177.396		100	101.514	104.113
		0.995331	1.19739	0.845357		75.296	73.648		0.30999	0.329792		17.887	26.299		1.98532	9.68563		0.982432	4.09815		0.907646	1.64654			1.19705	0.982432	0.907646	17.887	0.30999		100	110.215	194.753		100	103.056	101.272
		1.06636	1.6331	1.4151		72.471	75.277		0.526776	0.599349		19.176	28.243		1.45134	11.0274		1.32194	3.7279		1.14969	1.62166			1.31146	1.32194	1.14969	19.176	0.526776			116.903	227.679			106.682	85.9804
	HFpEF (HFD+mTAC)	1.19695	1.08218	1.4327			71.529			0.724485			32.78			20.0586			4.18837			2.56561		HFpEF (HFD+L-NAME)	1.67053	4.83196	2.63016	47.685	0.775701
		1.29906	1.25445	1.64663																					1.44064	2.79225	1.05018	29.539	0.630348
		1.34306	1.78419	1.92842																					1.19323	4.09815	1.64654	26.299	0.329792
		1.50007	2.24297	5.65746																					1.3027	3.7279	1.62166	28.243	0.599349		Supplementary Fig. 2n
		1.55537	3.5811	5.46239																					1.49975	4.18837	2.56561	32.78	0.724485		Ac-Tubulin				Tubulin
																															Con-Veh	HFD+L-NAME-Veh	HFD+L-NAME-TYA-018		Con-Veh	HFD+L-NAME-Veh	HFD+L-NAME-TYA-018
																															100	84.6473	116.68		100	87.942	95.4971
																															100	89.0041	133.402		100	93.9408	95.7993
																															100	103.942	148.963		100	98.0659	105.772
																																116.598	151.452			101.541	110.456

[truncated: 6 more sheets: Supplementary Fig. 3, Supplementary Fig. 4, Supplementary Fig. 5, Supplementary Fig. 7, Supplementary Fig. 8, Supplementary Fig. 9]
